# Supplementary material for: Integration of mRNA-miRNA Reveals the Possible Role of PyCYCD3 in Increasing Branches Through Bud-Notching in Pear (Pyrus bretschneideri Rehd.)
Source: Plants (Basel). 2024 Oct 18;13(20):2928. doi: 10.3390/plants13202928 (PMC11511176; doi:10.3390/plants13202928)
Supplement: Supplementary file 1 [file plants-13-02928-s001.zip › Table S1.xlsx]

## Sheet: 1-1
Table S1-1 Germination rate of pear tree between control and bud-notching
Order number	Control	Bud-notching
1	85.3	88.54
2	88.14	91.59
3	85.27	92.47
4	89.15	95.58
5	91.61	88.31
6	84.31	80.54
7	95.34	84.27
8	86.38	85.37
9	89.15	87.19
10	93.42	94.52
11	88.55	96.11
12	82.51	92.01
13	95.49	97.16
14	82.47	90.12
15	90.14	92.09
16	95.21	88.61
17	87.84	95.16
18	88.54	90.05
19	89.35	86.34
20	80.29	91.15
21	85.91	89.76
22	88.82	85.24
23	84.33	89.97
24	89.58	82.05
25	91.22	91.04
26	98.31	95.14
27	94.25	85.56
28	95.72	88.24
29	96.13	89.11
30	93.21	97.16
mean	89.5313	90.015

## Sheet: 1-2
Table S1-2 Outgrowth rate of pear tree between control and bud-notching
Order number	Short branches		Medium branches		Long branches
	Control	Bud-notching	Control	Bud-notching	Control	Bud-notching
1	62.86	18.75	0	6.25	81.14	95
2	87.5	7.69	0	7.69	72.5	94.62
3	85	9.09	0	9.09	75	87.82
4	90	15.24	0	9.09	77.12	90.91
5	69	0	20.17	25	82.23	95
6	71.5	30.43	0	0	82.5	89.57
7	82.22	23.08	11.11	15.38	66.67	86.42
8	90.77	31.25	15.38	0	83.85	89.15
9	65	0	0	0	83.18	93.68
10	73.33	16.25	18.38	6.25	81.67	97.5
11	78.57	16.67	0	0	81.43	93.33
12	85	28.57	0	0	80	91.42
13	86.67	18.33	7.59	0	83.33	91.67
14	75	31.76	0	0	81	88.234
15	77	0	0	8.33	55.27	91.67
16	67.27	33.33	9.09	6.67	63.67	87.84
17	87.5	6.67	8.67	0	82.5	93.33
18	65	22.22	11.27	0	85	97.78
19	78.57	30	0	5	81.43	97.16
20	75	16.25	0	6.25	85	87.5
21	63.33	20	0	0	66.67	80
22	68.19	35.71	2.96	0	66.67	89.23
23	88.57	18.18	0	0	80.43	91.82
24	77.5	35.71	0	0	62.5	88.91
25	72.5	26.32	6.13	5.13	74.19	96.34
26	68.68	19.25	5.11	8.11	80.29	86.11
27	91.26	22.12	1.54	2.11	82.17	93.41
28	78.61	27.12	3.32	1.96	80.42	89.67
29	82.19	29.33	4.11	3.15	80.33	89.91
30	84.35	11.09	0	0	81.73	91.37
mean	77.598	20.0137	4.161	4.182	77.3297	91.2125
