# Supplementary material for: Integration of mRNA-miRNA Reveals the Possible Role of PyCYCD3 in Increasing Branches Through Bud-Notching in Pear (Pyrus bretschneideri Rehd.)
Source: Plants (Basel). 2024 Oct 18;13(20):2928. doi: 10.3390/plants13202928 (PMC11511176; doi:10.3390/plants13202928)
Supplement: Supplementary file 1 [file plants-13-02928-s001.zip › Table S10.xlsx]

## Sheet: Table S10
Table S10 A total of 12 DEGs were chosen for qRT-PCR validation of the RNA-seq data
PySAUR21-like1	qRT-PCR	RNA-seq	Error	r		PyAUX15A	qRT-PCR	RNA-seq	Error	r		PySAUR21-like2	qRT-PCR	RNA-seq	Error	r
S0	1	2.11674	0	0.976 **		S0	1	6.76981	0	0.725 *		S0	1	2.23875	0	0.952 **
S1	0.2714	0.147084	0.162			S1	0.7386	1.43943	0.3235			S1	0.3189	0.378797	0.131544
S2	12.3871	7.29658	0.269			S2	0.9733	2.53158	0.0901			S2	14.475	5.68495	0.157485
PyAUX15A-like1	qRT-PCR	RNA-seq	Error	r		PyAUX15A-like2	qRT-PCR	RNA-seq	Error	r		PyBRI1	qRT-PCR	RNA-seq	Error	r
S0	1	4.49099	0	0.99 **		S0	1	4.08739	0	0.963 **		S0	1	0.18231	0	0.982 **
S1	0.3531	0.217191	0.0643			S1	0.495	0.260286	0.0995			S1	0.2861	0.053821	0.0533
S2	0.7878	2.57928	0.061			S2	21.8518	13.1542	1.384			S2	16.4411	0.598046	0.6099
PyPP2C24	qRT-PCR	RNA-seq	Error	r		PyPYR/PYL4	qRT-PCR	RNA-seq	Error	r		PyGID1C-like	qRT-PCR	RNA-seq	Error	r
S0	1	7.95988	0	0.999 **		S0	1	1.05406	0	0.999 **		S0	1	2.7572	0	0.994 **
S1	20.1298	9.06717	0.9493			S1	0.5044	0.344507	0.0915			S1	3.446	2.76756	0.0952
S2	19.7936	9.04129	1.1692			S2	18.5178	10.9727	1.0763			S2	22.6225	11.6441	2.6996
PyGH3.9	qRT-PCR	RNA-seq	Error	r		PyAUX/IAA6	qRT-PCR	RNA-seq	Error	r		PyAUX/TLP2	qRT-PCR	RNA-seq	Error	r
S0	1	0.623823	0	0.953 **		S0	1	13.174	0	0.87 *		S0	1	1.51884	0	0.992 **
S1	0.3314	0.510466	0.0902			S1	0.4908	6.04021	0.0477			S1	0.6268	0.547884	0.0641
S2	0.586	0.520647	0.0656837			S2	0.8108	7.23298	0.044			S2	16.2881	9.1157	1.1898
