# Supplementary material for: Integration of mRNA-miRNA Reveals the Possible Role of PyCYCD3 in Increasing Branches Through Bud-Notching in Pear (Pyrus bretschneideri Rehd.)
Source: Plants (Basel). 2024 Oct 18;13(20):2928. doi: 10.3390/plants13202928 (PMC11511176; doi:10.3390/plants13202928)
Supplement: Supplementary file 1 [file plants-13-02928-s001.zip › Table S11.xlsx]

## Sheet: Table S11
Table S11 Branching counts between wild type and three transgenic Arabidopsis lines
Order number	WT	CYCD3-1	CYCD3-2	CYCD3-3
1	1	4	1	3
2	1	1	3	5
3	2	3	5	3
4	1	3	2	4
5	1	4	4	1
6	1	5	4	4
7	1	3	5	3
8	2	4	2	3
9	2	1	2	5
10	1	5	3	3
11	1	3	3	3
12	1	3	5	5
13	1	3	4	2
14	1	4	3	4
15	2	5	4	4
16	0	2	5	3
17	0	2	3	5
18	1	2	4	3
19	1	3	2	2
20	1	3	5	2
21	1	4	3	5
22	1	4	2	1
23	2	5	2	3
24	1	4	1	3
25	1	3	4	5
26	1	1	5	3
27	0	5	4	4
28	0	4	3	1
29	1	3	4	4
30	2	4	1	3
mean	1.06667	3.33333	3.26667	3.3
