# Supplementary material for: Integration of mRNA-miRNA Reveals the Possible Role of PyCYCD3 in Increasing Branches Through Bud-Notching in Pear (Pyrus bretschneideri Rehd.)
Source: Plants (Basel). 2024 Oct 18;13(20):2928. doi: 10.3390/plants13202928 (PMC11511176; doi:10.3390/plants13202928)
Supplement: Supplementary file 1 [file plants-13-02928-s001.zip › Table S12.xlsx]

## Sheet: Table S12
Table S12 The relative expression of CYCD3 in six transgenic Arabidopsis plant lines
Gene	Relative Expression	Error	Bar
COL	1.00369	0.105594
CYCD3-1	12056.5	647.293	**
CYCD3-2	2853.1	39.4883	**
CYCD3-3	3224.7	178.322	**
CYCD3-4	12031.3	257.426	**
CYCD3-5	8181.33	316.602	**
CYCD3-6	3680.88	47.401	**
