# Supplementary material for: Integration of mRNA-miRNA Reveals the Possible Role of PyCYCD3 in Increasing Branches Through Bud-Notching in Pear (Pyrus bretschneideri Rehd.)
Source: Plants (Basel). 2024 Oct 18;13(20):2928. doi: 10.3390/plants13202928 (PMC11511176; doi:10.3390/plants13202928)
Supplement: Supplementary file 1 [file plants-13-02928-s001.zip › Table S13.xlsx]

## Sheet: Table S13 
Table S13 The endogenous hormone levels and BR/ABA in branches of transgenic Arabidopsis
	ZT	Error	Bar	GA3	Error	Bar	IAA	Error	Bar
WT	10.0203	0.19156		37.685	0.96543		17.121	0.54072
CYCD3-1	21.573	0.64659	**	52.907	1.48611	**	47.821	0.51044	**
CYCD3-2	36.694	0.63914	**	69.873	1.45536	**	54.899	0.50145	**
CYCD3-3	33.996	0.63882	**	77.121	1.49541	**	68.119	0.49118	**
	ABA	Error	Bar	BR	Error	Bar	BR/ABA	Error	Bar
WT	29.2463	0.96684		4.872	0.09322		0.16659	0.0049
CYCD3-1	35.844	0.54951	*	11.138	0.04135	*	0.31074	0.0076	*
CYCD3-2	38.779	0.55166	*	10.117	0.04012	*	0.26089	0.0092	*
CYCD3-3	47.793	0.55284	*	13.859	0.04221	*	0.28998	0.0076	*
