# Supplementary material for: Integration of mRNA-miRNA Reveals the Possible Role of PyCYCD3 in Increasing Branches Through Bud-Notching in Pear (Pyrus bretschneideri Rehd.)
Source: Plants (Basel). 2024 Oct 18;13(20):2928. doi: 10.3390/plants13202928 (PMC11511176; doi:10.3390/plants13202928)
Supplement: Supplementary file 1 [file plants-13-02928-s001.zip › Table S14.xlsx]

## Sheet: Table S14
Table S14 Oligonucleotides used for qRT-PCR of the DEGs in lateral buds of pear trees
Gene	Forward (F)	Reverse (R)
PySAUR21-like1	5'-CGTCTGCCTGCTGTAATTCC-3'	5'-AGTGTTGAAATGCAGGCTGG-3'
PyAUX15A	5'-CATCTACGTTGGGGAGAGCC-3'	5'-TCTTCACTGCAGGGGATTGT-3'
PySAUR21-like2	5'-GCTCCAATAACTTCCACCGG-3'	5'-TCTCCCCAACATAAACCGCT-3'
PyAUX15A-like1	5'-GTCTACGTTGGGGAGAGCC-3'	5'-TGTCTTCACTGCAGGGGATT-3'
PyAUX15A-like2	5'-GGTTCCGTCTTCCAGCTGTA-3'	5'-CAATGAACCGCTGCTTCTCA-3'
PyBRI1	5'-ACTTCCCCTTCTCCTTCTGC-3'	5'-CATGGGTTTTGGTTGGGGAG-3'
PyPP2C24	5'-CGAGATATGGAGGACGCTGT-3'	5'-ACTTCCTCCTTCACCAGCTC-3'
PyPYR/PYL4	5'-GATCCTTGACGACGAAAGCC-3'	5'-AAGTTGCAGCGAACAATGGT-3'
PyGID1C-like	5'-ACCATCCAGCATGTAACCCA-3'	5'-TGTGGCCTGCTCAAGATACA-3'
PyGH3.9	5'-CTACCCGGCCACTACGTAAT-3'	5'-GTCCATCAACCCGTCGAATG-3'
PyAUX/IAA6	5'-CGAGGTGTTGAAGGATGCAG-3'	5'-CCTTGTGCTGCAGTCCAAAT-3'
PyAUX/TLP2	5'-ACGTGGGGTTGGCATTTAAC-3'	5'-AGTGGTCATAACAAGGCCCA-3'
TUB-b2(Actin)	5'-AAATGTGGGACTCCAAGAATATGAT-3'	5'-AGAGTTCTTGTTCTGCACATTCATC-3'
