# Supplementary material for: Integration of mRNA-miRNA Reveals the Possible Role of PyCYCD3 in Increasing Branches Through Bud-Notching in Pear (Pyrus bretschneideri Rehd.)
Source: Plants (Basel). 2024 Oct 18;13(20):2928. doi: 10.3390/plants13202928 (PMC11511176; doi:10.3390/plants13202928)
Supplement: Supplementary file 1 [file plants-13-02928-s001.zip › Table S2.xlsx]

## Sheet: Table S2
Table S2 The endogenous hormone levels and ZT/ABA, GA3/ABA, IAA/ABA, BR/ABA in lateral buds of pear trees
	ZR	Error	Bar	GA3	Error	Bar	IAA	Error	Bar	BR	Error	Bar	ABA	Error	Bar
S0	24.21	0.07508	c	70.22	6.66786	c	18.9611	0.12783	c	5.51	0.15279	c	46.22	0.49305	b
S1	68.87	1.86253	a	116.13	10.9063	a	26.5502	0.16448	b	6.92	0.02786	b	81.69	2.21389	a
S2	36.31	0.88385	b	93.7	10.0975	b	45.6953	0.14126	a	10.61	0.31534	a	47.25	0.66819	b
	ZR/ABA	Error	Bar	GA3/ABA	Error	Bar	IAA/ABA	Error	Bar	BR/ABA	Error	Bar
S0	0.52384	0.03512	c	1.51897	0.09826	b	0.41029	0.05135	b	0.11924	0.08676	b
S1	0.84579	0.03463	a	1.43052	0.06738	c	0.32603	0.0225	c	0.08502	0.06568	c
S2	0.76875	0.08493	b	1.98392	0.06238	a	0.96752	0.07091	a	0.22473	0.04646	a
