# Supplementary material for: Integration of mRNA-miRNA Reveals the Possible Role of PyCYCD3 in Increasing Branches Through Bud-Notching in Pear (Pyrus bretschneideri Rehd.)
Source: Plants (Basel). 2024 Oct 18;13(20):2928. doi: 10.3390/plants13202928 (PMC11511176; doi:10.3390/plants13202928)
Supplement: Supplementary file 1 [file plants-13-02928-s001.zip › Table S3.xlsx]

## Sheet: RNA-seq
Table S3 Categorization of reads of RNAs in the different groups.
Sample name	S0	S1	S2
ReadSum	53492233	55893442	56515312
BaseSum	15817036942	16534462310	16741554544
Q30(%)	93.96	94.56	94.04
GC(%)	44.72	44.64	44.99
Total Reads	106984466	111786884	113030624
Mapped Reads	68728487 (64.24%)	73564496 (65.81%)	75155150 (66.49%)
Uniquely mapped	62073743 (58.02%)	66380024 (59.38%)	67792081 (59.98%)
Multiple mapped	6654744 (6.22%)	7184472 (6.43%)	7363069 (6.51%)
