# Supplementary material for: Integration of mRNA-miRNA Reveals the Possible Role of PyCYCD3 in Increasing Branches Through Bud-Notching in Pear (Pyrus bretschneideri Rehd.)
Source: Plants (Basel). 2024 Oct 18;13(20):2928. doi: 10.3390/plants13202928 (PMC11511176; doi:10.3390/plants13202928)
Supplement: Supplementary file 1 [file plants-13-02928-s001.zip › Table S4.xlsx]

## Sheet: Table S4
Table S4 Identified 492 mRNAs by sequences
#ID	gene_name	S0_FPKM	S0_count	S1_FPKM	S1_count	S2_FPKM	S2_count	S0_vs_S1_EBSeq_FDR	S0_vs_S1_EBSeq_log2FC	S0_vs_S1_EBSeq_(FDR_0.05_FC_2)_regulated	S0_vs_S2_EBSeq_FDR	S0_vs_S2_EBSeq_log2FC	S0_vs_S2_EBSeq_(FDR_0.05_FC_2)_regulated
gene10544	LOC103949825	0.156421	9	5.87058	350	4.73593	290	0	4.91764	up	0	4.55351	up
gene10551	LOC103949828	0.276936	18	4.07641	270	2.72275	185	0	3.6797	up	0	3.06225	up
gene10957	LOC103950269	0.386134	60	1.70429	283	1.29294	221	3.33067e-16	2.11184	up	6.42522e-08	1.69415	up
gene11402	LOC103950786	0	0	1.0148	202	1.41897	288	0	6.62631	up	0	6.88026	up
gene11550	LOC103950939	0	0	1.43167	192	0.509418	70	0	6.55382	up	1.00475e-12	4.87726	up
gene11727	LOC103951151	0.05855	14	0.422581	106	0.83833	215	4.63216e-11	2.67067	up	0	3.59439	up
gene119	LOC103948618	1.13608	61	1.87472	137	2.43414	182	0.0113016	1.0532	up	5.83591e-05	1.39445	up
gene12395	LOC103951952	0.329773	34	1.14949	124	1.62981	181	1.83801e-06	1.72	up	9.62472e-11	2.19017	up
gene12584	LOC103952090	0.140518	15	0.721402	82	1.18825	139	1.00352e-06	2.22057	up	2.77334e-13	2.88775	up
gene12814	LOC103952337	0.024354	3	2.65853	279	0.796819	106	0	5.73973	up	4.44089e-16	4.22621	up
gene12864	LOC103952370	0.555626	112	5.81057	1249	2.32526	514	0	3.3663	up	1.88738e-15	2.02642	up
gene12942	LOC103952476	0.219786	39	0.490059	95	0.722292	140	0.0306949	1.15494	up	1.34089e-05	1.63873	up
gene12977	LOC103952514	0.081137	9	0.711299	75	2.23439	244	2.82438e-08	2.72596	up	0	4.30663	up
gene12979	LOC103952513	0.592744	38	3.35813	230	2.78823	197	0	2.44811	up	4.54191e-11	2.15968	up
gene13058	LOC103952615	3.77956	930	14.541	3250	10.8844	2603	0	1.71254	up	3.26407e-09	1.33238	up
gene13251	LOC103952812	0.394679	133	3.35521	1165	2.16334	775	0	3.02198	up	0	2.37304	up
gene13451	LOC103953031	0.810261	44	1.90419	111	1.81558	108	0.00606323	1.20882	up	0.0477809	1.10654	up
gene13734	LOC103953335	0.470624	47	1.17394	125	1.24134	137	0.000913042	1.28597	up	0.000770902	1.35213	up
gene13860	LOC103953480	0.944457	58	2.0456	135	3.44874	233	0.00639511	1.10276	up	3.44752e-09	1.81675	up
gene14001	LOC103953627	2.9255	212	6.50114	473	6.24034	482	5.29914e-06	1.06041	up	0.000341443	1.02687	up
gene14168	LOC103953804	0	0	1.80716	322	3.34417	613	0	7.29356	up	0	7.96357	up
gene14318	LOC103954060	0.386409	69	0.953065	182	3.33714	654	3.91659e-05	1.28504	up	0	3.05392	up
gene14416	LOC103954098	0.042775	5	3.03511	333	1.09993	124	0	5.50285	up	0	3.97988	up
gene1443	LOC103953207	0.219651	14	1.20808	79	0.940472	64	1.21173e-06	2.25592	up	0.0014402	1.88428	up
gene14913	LOC103954629	0.105452	20	0.404542	79	4.68383	934	0.000153927	1.79501	up	0	5.24678	up
gene15079	LOC103954829	0.04999	13	0.568062	145	1.02742	269	0	3.20869	up	0	4.00617	up
gene15290	LOC103955063	0.355635	62	1.59348	296	1.79704	343	1.11022e-16	2.13033	up	5.55112e-16	2.277	up
gene16150	LOC103956001	0.197743	33	0.788711	138	0.660582	118	1.96133e-08	1.91264	up	7.74887e-05	1.62368	up
gene16280	LOC103956153	0	0	1.36925	130	22.3486	2177	0	5.99853	up	0	9.78779	up
gene1633	LOC103954939	0.25093	95	0.590705	237	0.662237	273	1.72827e-05	1.21173	up	7.60744e-06	1.35211	up
gene16419	LOC103956296	0	0	0.604119	96	1.18321	193	0	5.56909	up	0	6.3088	up
gene16525	LOC103956404	0	0	8.96744	744	9.55804	815	0	8.49657	up	0	8.37305	up
gene16786	LOC103956712	6.81098	725	39.3035	4475	34.6774	4057	0	2.53213	up	0	2.33041	up
gene16853	LOC103956795	0	0	1.37799	212	0.478402	76	0	6.69533	up	6.78346e-14	4.99202	up
gene17221	LOC103957206	0.624609	65	1.35048	151	1.77863	208	0.00311524	1.1027	up	3.96965e-06	1.49617	up
gene17249	LOC103957234	0.07777	18	0.280688	67	0.286351	70	0.0020563	1.70179	up	0.00333852	1.69099	up
gene17302	LOC103957345	0.503894	44	1.65943	175	1.44455	145	1.25897e-09	1.85595	up	4.99971e-05	1.52333	up
gene17328	LOC103957306	0	0	0.887398	186	1.33247	282	0	6.50851	up	0	6.85014	up
gene17370	LOC103957436	0.119231	19	0.820143	134	1.04998	118	4.86167e-13	2.60946	up	6.5435e-09	2.3546	up
gene17446	LOC103957455	0	0	7.12437	680	15.0486	1475	0	8.36718	up	0	9.22694	up
gene17691	LOC103957724	0	0	6.62846	1388	7.6751	1652	0	9.39435	up	0	9.39018	up
gene17899	LOC103957950	0	0	1.26756	72	1.98126	117	9.54792e-15	5.16415	up	0	5.59848	up
gene18110	LOC103958187	2.38232	155	30.3485	2107	8.22451	587	0	3.65781	up	1.4414e-12	1.75619	up
gene18326	LOC103958407	0.129183	9	1.47453	136	1.22412	161	0	3.56715	up	0	3.71423	up
gene18715	LOC103958848	0.168135	32	2.28703	463	3.10933	646	0	3.68586	up	0	4.09364	up
gene19007	LOC103959159	0.126787	8	11.8812	752	5.37813	350	0	6.15479	up	0	4.95738	up
gene1901	LOC103958624	0.432076	32	8.13993	625	6.99731	553	0	4.11704	up	0	3.8703	up
gene19237	LOC103959480	0.172904	53	0.42727	140	0.573254	193	0.000395012	1.28012	up	3.59973e-07	1.6732	up
gene19256	LOC103959443	0.010714	2	0.913519	115	1.31961	171	0	4.80246	up	0	5.21032	up
gene19627	LOC103959826	1.13922	41	3.00446	115	2.79551	110	0.000703568	1.35641	up	0.0126408	1.22925	up
gene19630	LOC103959828	3.62332	396	21.8875	2556	35.7203	4285	0	2.59392	up	0	3.27807	up
gene20479	LOC103960771	0.53825	49	0.862599	110	1.4884	233	0.041928	1.04696	up	3.22485e-11	2.05028	up
gene20700	LOC103961022	0	0	7.8458	278	6.47812	236	0	7.08304	up	0	6.59567	up
gene21203	LOC103961582	0.312669	18	1.0698	66	1.1401	72	0.00285757	1.68075	up	0.0018826	1.73027	up
gene21235	LOC103961611	0.195911	23	0.98031	120	0.86613	109	2.32482e-09	2.20061	up	1.79663e-06	1.99345	up
gene21402	LOC103961807	0.326705	12	2.90551	112	2.7752	110	4.20552e-13	2.94205	up	6.91183e-11	2.83292	up
gene21446	LOC103961849	0.032051	7	0.282777	66	0.310292	75	1.08929e-07	2.83806	up	3.34289e-08	2.92006	up
gene21460	LOC103961857	0	0	1.64861	65	2.61462	106	3.65263e-13	5.02092	up	0	5.45913	up
gene21509	LOC103961920	1.05154	99	2.43842	246	2.27137	235	1.42156e-05	1.20671	up	0.00185002	1.07979	up
gene21526	LOC103961932	0	0	0.268417	83	1.06226	600	0	5.36392	up	0	7.93277	up
gene21595	LOC103962010	0.104127	20	1.67584	343	0.723616	152	0	3.88472	up	1.30385e-12	2.64684	up
gene21696	LOC103962130	0.094594	13	2.35615	518	0.895627	199	0	5.03093	up	0	3.57593	up
gene21752	LOC103962177	1.04351	144	16.675	2446	9.0678	1367	0	3.97768	up	0	3.07697	up
gene21950	LOC103962446	0.095095	29	0.375013	121	0.351267	116	1.7091e-07	1.90137	up	1.38908e-05	1.77344	up
gene22122	LOC103962592	0.185068	58	0.732917	242	0.719732	242	8.2101e-13	1.93517	up	7.5146e-10	1.87086	up
gene2303	LOC103965097	0.826189	84	2.89895	313	1.66103	196	5.06817e-13	1.78374	up	0.0060585	1.05235	up
gene23155	LOC103963734	1.46125	134	3.69256	340	4.6138	462	4.65056e-07	1.24079	up	4.41364e-10	1.6192	up
gene23222	LOC103963805	0.27421	26	0.946603	94	2.90875	294	7.26382e-05	1.69118	up	0	3.24258	up
gene23486	LOC108868443	0.00156	1	1.66822	340	0.855879	180	0	6.77179	up	0	5.67332	up
gene23493	LOC103964094	0.669214	100	6.60368	1185	2.00273	356	0	3.45109	up	1.41364e-09	1.65972	up
gene23579	LOC103964184	0.323327	38	1.3439	130	0.971384	107	3.73892e-06	1.63484	up	0.00746309	1.29402	up
gene23591	LOC103964218	0.599221	65	1.66568	193	1.33827	160	9.53506e-07	1.45251	up	0.00605676	1.12272	up
gene23720	LOC103964337	0.453852	29	0.958507	85	5.57174	220	0.00496021	1.40212	up	4.44089e-16	2.68255	up
gene24120	LOC108865430	0.553184	55	16.9953	1769	10.4777	1087	0	4.86852	up	0	4.1005	up
gene24638	LOC103965368	0.605442	60	1.58503	146	2.17863	200	0.00153472	1.16678	up	2.10759e-06	1.55177	up
gene24681	LOC103965387	0.299599	26	2.40433	141	1.54922	95	3.83287e-11	2.26576	up	0.000437227	1.63768	up
gene24890	LOC103965603	2.1767	169	6.61499	554	5.77651	502	3.45279e-14	1.61125	up	5.50775e-08	1.40848	up
gene24934	LOC103965664	0	0	0.501076	98	0.973339	195	0	5.59822	up	0	6.32349	up
gene25352	LOC103966125	2.97208	469	6.84594	1156	6.08608	1056	4.36651e-10	1.20759	up	7.83776e-05	1.01708	up
gene25456	LOC103966240	0	0	0.505081	82	0.402206	67	0	5.34686	up	3.96383e-12	4.81626	up
gene25603	LOC103966404	0.194523	32	21.3074	3814	14.4695	2664	0	6.72244	up	0	6.13346	up
gene2562	LOC103966810	0.308072	32	1.97629	217	3.28978	371	0	2.59979	up	0	3.29758	up
gene25650	LOC103966455	0.267065	30	1.81516	218	1.20256	148	0	2.69398	up	1.20363e-08	2.07292	up
gene25795	LOC103966607	0.102376	11	8.70337	917	10.8192	1171	0	6.05974	up	0	6.32133	up
gene25796	LOC103966609	0.824193	102	4.98579	660	6.51584	886	0	2.58071	up	0	2.94125	up
gene26364	LOC103967248	0.719924	69	6.09017	620	2.79478	292	0	3.04188	up	4.52346e-11	1.8973	up
gene2643	LOC103967045	10.111	414	33.815	1482	36.56	1646	0	1.7446	up	1.11022e-16	1.83528	up
gene26639	LOC103967543	0	0	7.54456	563	15.7116	1203	0	8.09569	up	0	8.93341	up
gene26643	LOC103967546	0.653275	59	1.77558	191	1.64744	152	9.87548e-08	1.57312	up	0.00355952	1.18476	up
gene26769	LOC103967695	0.07813	12	0.868809	119	0.974091	138	2.86438e-14	3.02797	up	1.0103e-14	3.15365	up
gene27258	LOC103926610	1.71757	174	3.73605	404	5.05801	483	3.17291e-06	1.11612	up	7.01506e-07	1.31156	up
gene27337	LOC108865505	1.601	337	4.35497	979	7.87277	1817	8.9373e-14	1.44281	up	0	2.2728	up
gene2735	LOC103967824	1.55412	94	3.47292	223	5.37681	353	0.000114405	1.13963	up	2.54857e-10	1.73486	up
gene2739	LOC103967842	0	0	3.77902	883	5.37563	1291	0	8.74306	up	0	9.03506	up
gene27448	LOC103926814	0.920844	144	2.13759	340	3.05234	422	5.80514e-06	1.13839	up	2.48122e-07	1.38708	up
gene28133	LOC103927552	0.275482	17	1.75623	115	1.68174	108	4.50494e-11	2.5373	up	2.06689e-08	2.37239	up
gene283	LOC103960240	0.871368	185	1.85911	442	1.58161	433	5.80882e-07	1.15769	up	0.000214178	1.0674	up
gene28405	LOC103927848	0.127573	10	2.7383	211	4.97479	393	0	4.06691	up	0	4.86564	up
gene28413	LOC103927878	0.563122	65	2.07825	234	1.55733	185	2.09978e-10	1.72773	up	0.00014307	1.32921	up
gene28583	LOC103928047	0	0	1.01049	156	1.04952	166	0	6.2578	up	0	6.09434	up
gene28777	LOC103928251	0.567791	55	1.56154	161	1.82389	194	1.02509e-05	1.42743	up	7.31273e-07	1.62923	up
gene29205	LOC103928728	1.25465	110	2.95372	493	3.18757	546	0	2.05438	up	0	2.13863	up
gene29393	LOC103928941	0.401819	32	6.97057	559	6.08829	508	0	3.9566	up	0	3.74842	up
gene29420	LOC103928975	0.197852	12	1.15438	67	1.95337	125	1.82044e-05	2.21822	up	5.78093e-13	3.01354	up
gene29687	LOC103929270	0.392426	52	0.8342	118	3.21739	466	0.0234907	1.06388	up	0	2.96059	up
gene29719	LOC103929307	1.85746	140	4.08701	329	4.2291	350	8.62682e-06	1.13132	up	8.16123e-05	1.15893	up
gene29955	LOC103929617	2.36596	251	7.31834	657	6.51721	612	5.72984e-10	1.29111	up	1.93605e-05	1.12852	up
gene30318	LOC103929990	0.058721	6	0.827195	77	2.57936	246	1.95321e-10	3.22532	up	0	4.76708	up
gene30616	LOC103930297	0.868835	93	1.98877	206	1.97389	235	0.00115286	1.04144	up	0.000458339	1.16794	up
gene30770	LOC103930466	0.325495	49	0.73453	118	1.04081	171	0.00864977	1.14644	up	3.27488e-06	1.60941	up
gene30783	LOC103930476	0.813367	95	3.53359	486	3.63386	496	0	2.2414	up	0	2.20773	up
gene31191	LOC103930933	2.07328	182	4.56114	446	4.99518	482	1.99551e-07	1.19396	up	3.32764e-06	1.24454	up
gene31206	LOC103930945	0	0	1.53252	130	1.8402	146	0	5.99853	up	0	5.91202	up
gene31327	LOC103931076	0	0	8.88935	1308	8.00951	1213	0	9.30884	up	0	8.94533	up
gene3163	LOC103930624	0.36698	45	1.78454	229	0.872874	116	3.33067e-15	2.2089	up	0.016596	1.17654	up
gene31782	LOC103931591	0.044205	5	1.17428	117	0.973372	100	0	4.01016	up	1.35558e-13	3.67628	up
gene31799	LOC103931605	1.8124	101	3.76407	241	5.12141	331	5.41852e-05	1.14903	up	3.9222e-08	1.54138	up
gene32035	LOC103931869	0.21086	14	2.24881	192	1.44152	118	0	3.51531	up	5.13735e-11	2.74222	up
gene32178	LOC103932025	0.054299	9	0.39396	67	0.466492	81	8.15973e-07	2.56784	up	4.18635e-08	2.7445	up
gene32947	LOC103932873	2.26218	156	41.7835	3078	33.9053	2566	0	4.195	up	0	3.87047	up
gene33053	LOC103932986	0.121275	9	1.38352	109	2.59403	171	2.19824e-14	3.25321	up	0	3.79989	up
gene3318	LOC103932490	1.10695	56	3.88513	189	4.45972	209	3.54926e-08	1.63092	up	8.3686e-08	1.71038	up
gene33198	LOC103933150	0	0	4.57105	865	4.05245	788	0	8.71341	up	0	8.32459	up
gene33846	LOC103933848	0	0	39.55	1531	88.3556	3514	0	9.53562	up	0	10.4779	up
gene33864	LOC103933863	0	0	8.47789	955	3.55161	412	0	8.85589	up	0	7.39314	up
gene34039	LOC103934074	0.08152	17	0.374838	85	0.332992	77	1.98197e-06	2.11015	up	0.000223729	1.89719	up
gene34183	LOC103934205	0.066196	4	4.42781	241	2.5805	145	0	5.26422	up	0	4.41655	up
gene34427	LOC103934452	0.296058	89	0.745715	255	0.750014	246	1.20332e-07	1.40864	up	4.12627e-05	1.29518	up
gene34588	LOC103934622	0.292788	40	6.26431	913	3.67758	551	0	4.35696	up	0	3.56203	up
gene34608	LOC103934646	0	0	11.5076	1120	30.1499	5001	0	9.08536	up	0	10.9867	up
gene34807	LOC108866197	0.460215	94	1.10844	231	1.03956	219	3.28448e-05	1.19002	up	0.00378448	1.05223	up
gene34963	LOC103935026	0.127246	13	12.9046	1308	2.24126	234	0	6.3638	up	0	3.80703	up
gene35564	LOC103935681	1.24721	107	6.1851	536	8.06994	722	0	2.21374	up	0	2.57924	up
gene35759	LOC103935891	1.26608	154	32.1158	3922	20.1723	2557	0	4.56277	up	0	3.88376	up
gene35925	LOC103936072	0.684354	65	2.97335	282	3.57845	268	9.4369e-15	1.99477	up	2.95373e-10	1.85803	up
gene36140	LOC103936322	0	0	5.50318	785	3.79451	556	0	8.57376	up	0	7.82336	up
gene36215	LOC103936403	1.98835	249	14.66	1937	12.6516	1725	0	2.85943	up	0	2.63121	up
gene36625	LOC103936838	0.121854	27	0.551853	130	0.742487	180	2.59662e-09	2.0996	up	5.82534e-13	2.4921	up
gene3694	LOC103936524	0.499294	26	15.3779	830	1.41041	79	0	4.80578	up	0.0211454	1.37898	up
gene37117	LOC103937386	1.07139	78	2.73425	175	3.59743	241	0.00244334	1.05678	up	2.82198e-06	1.45124	up
gene37120	LOC103937389	0.321661	20	1.71598	113	1.30039	88	1.69058e-09	2.30031	up	7.28851e-05	1.875	up
gene37209	LOC103937505	2.87084	159	6.18669	366	15.2929	929	8.35154e-06	1.10293	up	0	2.38004	up
gene37226	LOC103937519	0.54752	50	1.08019	145	0.852107	140	3.82303e-05	1.41103	up	0.00135263	1.29748	up
gene3727	LOC103936829	0	0	9.15378	2260	1.29607	329	0	10.0968	up	0	7.07075	up
gene37287	LOC103937582	0	0	2.35053	295	2.76324	352	0	7.16805	up	0	7.16753	up
gene37425	LOC103937736	0	0	0.637592	117	0.694299	131	0	5.84903	up	0	5.75836	up
gene37450	LOC103937762	1.03074	62	8.25943	544	6.38737	438	0	3.00377	up	0	2.62748	up
gene3810	LOC103937943	2.63874	351	12.191	2068	9.03743	1622	0	2.46167	up	0	2.0509	up
gene38256	LOC103938646	0.880112	115	1.82788	270	1.80222	308	3.72359e-05	1.12767	up	2.40184e-05	1.25478	up
gene38267	LOC103938653	0.092642	19	1.10984	240	0.839947	188	0	3.44055	up	0	3.01551	up
gene38275	LOC103938661	0.596265	239	2.16343	887	1.47487	635	0	1.7931	up	9.18863e-07	1.25157	up
gene38402	LOC103938791	0.549928	98	1.4527	270	1.2961	232	2.36462e-07	1.35431	up	0.00208065	1.07577	up
gene38498	LOC103938898	0.583479	109	1.3791	266	1.53985	278	1.29308e-05	1.18229	up	0.000150693	1.18397	up
gene38543	LOC103938943	0	0	10.9214	866	8.97814	732	0	8.71508	up	0	8.21858	up
gene38578	LOC103938986	0	0	1.17975	210	1.71103	313	0	6.68178	up	0	6.99937	up
gene3910	LOC103938757	0.068654	9	0.659886	84	1.21673	176	6.50317e-10	2.88531	up	0	3.84089	up
gene39111	LOC103939580	0.059219	7	1.89075	219	1.18925	141	0	4.53754	up	0	3.80914	up
gene39352	LOC103939857	1.14949	178	2.75921	446	2.27297	401	8.13776e-08	1.22568	up	0.00078409	1.01226	up
gene39374	LOC103939877	0	0	1.85315	559	1.43881	453	0	8.08544	up	0	7.52923	up
gene39429	LOC103939939	0.014784	1	4.19158	302	2.1288	158	0	6.6019	up	0	5.48796	up
gene39518	LOC103940037	0.861316	218	2.493	552	2.90676	790	1.01091e-08	1.24243	up	9.95093e-13	1.69698	up
gene39594	LOC103940121	0.169352	24	2.86109	430	2.28733	354	0	3.96749	up	0	3.61452	up
gene39655	LOC103940194	0	0	1.85572	74	2.33453	95	3.44169e-15	5.20259	up	0	5.30485	up
gene39985	LOC103940534	1.45308	124	3.41945	360	3.06624	284	1.59821e-09	1.433	up	0.00183009	1.03199	up
gene40268	LOC103940840	0.153399	10	0.954785	64	1.17819	80	8.40707e-06	2.37758	up	1.83674e-07	2.60395	up
gene40388	LOC103940980	0	0	4.88518	1076	8.11174	1172	0	9.02765	up	0	8.89582	up
gene40489	LOC103941094	2.13057	335	5.76017	968	16.8235	2903	1.34337e-13	1.43508	up	0	2.95658	up
gene40725	LOC103941357	0.339576	91	4.1427	1063	4.19662	1038	0	3.42799	up	0	3.33001	up
gene40729	LOC103941363	0.17232	15	1.0876	63	1.17716	94	0.000993235	1.85095	up	2.44881e-07	2.33539	up
gene40900	LOC103941551	0.451558	57	18.5021	2494	12.1101	1677	0	5.31375	up	0	4.67532	up
gene40902	LOC103941552	0	0	6.5437	682	6.85317	1048	0	8.37141	up	0	8.73485	up
gene41012	LOC103941701	0.896763	66	1.99936	157	2.96758	239	0.00144397	1.13678	up	4.43546e-08	1.6731	up
gene41023	LOC103941711	0.717297	66	2.01112	197	1.58375	159	6.51608e-07	1.4604	up	0.00915332	1.09251	up
gene41217	LOC103941903	1.19479	124	2.59898	271	2.71137	310	0.000294972	1.026	up	0.000144898	1.15732	up
gene41328	LOC103942005	3.77971	508	5.53467	1141	6.4306	1375	6.37664e-08	1.074	up	4.21228e-08	1.2824	up
gene41495	LOC103942185	1.3402	129	3.61587	443	5.16282	622	7.31637e-14	1.6746	up	0	2.1002	up
gene41562	LOC103942258	1.15292	182	5.00042	737	3.5802	414	0	1.91595	up	0.000545898	1.02634	up
gene42039	LOC103942774	1.17782	92	3.23446	264	2.43897	217	7.79512e-08	1.41146	up	0.00305775	1.06945	up
gene4384	LOC103943060	0.713466	83	2.46301	313	1.65015	218	3.14193e-13	1.80062	up	0.000290431	1.22085	up
gene4807	LOC103943543	0.178536	18	0.696938	73	1.17343	125	0.000277168	1.82197	up	3.56954e-10	2.50573	up
gene4867	LOC103943601	1.43128	56	3.85493	161	3.79389	163	1.57733e-05	1.40231	up	0.000222949	1.35649	up
gene5034	LOC103943780	0	0	2.64496	306	1.67323	175	0	7.22051	up	0	6.16943	up
gene5036	LOC103943782	3.66249	811	8.93251	2622	8.50448	2421	0	1.60007	up	1.5974e-10	1.42493	up
gene5061	LOC103943798	0.446466	75	1.19866	214	1.19786	219	9.30186e-07	1.39915	up	2.39553e-05	1.36959	up
gene5225	LOC103944034	0.253646	27	1.05105	117	0.679015	78	1.3758e-07	1.95011	up	0.0406083	1.31092	up
gene5306	LOC103944083	0	0	0.506383	78	0.573929	91	4.44089e-16	5.27653	up	1.11022e-16	5.2444	up
gene5315	LOC103944090	0.563506	54	4.03556	425	4.82664	507	0	2.84199	up	0	3.02937	up
gene5566	LOC103944362	0.029973	5	9.80559	1544	5.16276	836	0	7.70893	up	0	6.70889	up
gene5665	LOC103944486	2.09794	168	1.69641	387	2.26386	424	5.61819e-06	1.10448	up	2.63176e-05	1.1746	up
gene5975	LOC103944818	0.059565	18	0.197513	63	0.216941	71	0.00758251	1.61572	up	0.0025082	1.71076	up
gene6072	LOC103944916	1.26984	123	2.64509	271	2.60537	277	0.000234189	1.0375	up	0.00296311	1.00777	up
gene6458	LOC103945326	0.970481	253	4.82564	1589	4.20075	1441	0	2.55125	up	0	2.3493	up
gene6514	LOC103945398	0.03425	6	1.42318	227	2.50702	410	0	4.75996	up	0	5.49831	up
gene6528	LOC103945407	1.30916	355	4.58522	1250	5.90465	1645	0	1.72004	up	0	2.05494	up
gene6965	LOC103945904	0.810429	185	2.38983	414	2.99515	548	1.03624e-05	1.06372	up	3.68861e-08	1.40549	up
gene7066	LOC103946009	0.779028	68	1.97235	183	2.94626	282	2.24055e-05	1.31333	up	1.31712e-10	1.86785	up
gene7219	LOC103946157	0.199325	25	0.668667	89	0.606471	83	0.000174646	1.66664	up	0.00505877	1.50018	up
gene7731	LOC103946731	0.281557	29	1.00745	93	1.1318	99	0.000555268	1.52894	up	0.000803689	1.54996	up
gene7861	LOC103946983	0.563004	28	1.38303	95	1.20647	79	0.000179955	1.60637	up	0.0487702	1.2802	up
gene8047	LOC103947073	0.598966	109	1.37519	267	1.65491	330	1.11839e-05	1.18767	up	4.58532e-07	1.42935	up
gene832	LOC103946440	0.204014	56	0.790335	230	1.09894	278	3.66496e-12	1.91139	up	6.07292e-13	2.11778	up
gene8691	LOC103947777	0	0	7.69191	798	5.46807	583	0	8.59739	up	0	7.89147	up
gene8988	LOC103948114	0.311061	45	1.26191	196	0.894219	143	1.24085e-11	1.98658	up	0.000112959	1.47275	up
gene9141	LOC103948232	0.40945	28	28.7138	2085	16.5816	1237	0	6.03274	up	0	5.20758	up
gene9443	LOC103948601	0.881032	71	3.1797	232	2.88243	215	5.52922e-09	1.59162	up	1.14787e-05	1.42003	up
gene9544	LOC103948729	0.33866	24	2.88616	211	2.36967	178	0	2.94753	up	6.80567e-14	2.63248	up
gene9683	LOC103948863	0	0	2.41971	190	0.769557	72	0	6.53887	up	4.06231e-13	4.91654	up
Pyrus_newGene_10164	--	0	0	0.817116	111	1.20783	169	0	5.77443	up	0	6.11981	up
Pyrus_newGene_11329	--	0	0	1.58214	273	0.797934	146	0	7.05705	up	0	5.91202	up
Pyrus_newGene_12543	--	0.413032	39	0.29218	102	0.657257	169	0.00633924	1.2554	up	3.03058e-08	1.90603	up
Pyrus_newGene_13014	--	0.791634	43	2.08305	154	3.35168	240	1.35227e-07	1.70557	up	2.17937e-13	2.27228	up
Pyrus_newGene_14052	--	0	0	1.01811	175	1.1681	214	0	6.42156	up	0	6.45603	up
Pyrus_newGene_14056	--	0	0	1.20136	222	1.31607	251	0	6.76119	up	0	6.68368	up
Pyrus_newGene_14264	--	1.06442	68	3.58544	248	2.96506	206	5.35948e-11	1.7476	up	1.58675e-05	1.41941	up
Pyrus_newGene_14386	--	1.77425	36	4.45235	96	5.87925	129	0.00745873	1.27951	up	3.12835e-05	1.63181	up
Pyrus_newGene_15133	--	0.500135	57	1.67448	208	1.22448	132	8.79342e-10	1.74301	up	0.041647	1.03263	up
Pyrus_newGene_1565	--	0.326536	17	0.843523	64	4.54402	98	0.00287354	1.71195	up	4.10907e-07	2.23549	up
Pyrus_newGene_17330	--	0.465511	16	4.32867	155	5.43251	200	0	3.0396	up	0	3.32354	up
Pyrus_newGene_18084	--	0.667046	48	2.80461	162	2.27545	156	2.89873e-07	1.62549	up	3.44723e-05	1.50738	up
Pyrus_newGene_18117	--	0.890206	28	5.88814	195	8.18053	278	0	2.62802	up	0	3.06376	up
Pyrus_newGene_18944	--	0.175616	45	2.52289	402	0.915274	211	0	3.01519	up	2.04602e-10	2.02607	up
Pyrus_newGene_20307	--	0.421105	53	1.71847	229	1.42842	195	7.48401e-13	1.98186	up	2.5182e-07	1.68788	up
Pyrus_newGene_21714	--	0.635078	29	2.08156	99	1.91145	93	0.000102573	1.61723	up	0.00325553	1.46202	up
Pyrus_newGene_23212	--	0.303914	18	1.52197	93	1.87599	118	2.80576e-07	2.16274	up	2.69495e-09	2.42424	up
Pyrus_newGene_23897	--	0.266065	16	1.8342	118	3.38915	216	5.25346e-12	2.65206	up	0	3.43327	up
Pyrus_newGene_24319	--	0.9017	87	2.54109	371	1.48298	223	1.11022e-16	1.97801	up	0.000441449	1.18703	up
Pyrus_newGene_25650	--	0.439588	60	0.829657	134	1.03549	183	0.0143302	1.04485	up	3.46016e-05	1.42525	up
Pyrus_newGene_26697	--	0.580916	32	1.7834	120	0.846747	99	1.64011e-06	1.75609	up	0.00332558	1.4176	up
Pyrus_newGene_28565	--	1.47484	155	34.7333	4293	16.1859	1853	0	4.68388	up	0	3.41049	up
Pyrus_newGene_28806	--	1.00682	124	2.76773	363	3.39648	457	1.04426e-09	1.44491	up	4.01221e-11	1.71358	up
Pyrus_newGene_30130	--	0.104698	9	1.20452	109	1.32159	123	2.19824e-14	3.25321	up	2.09832e-14	3.33253	up
Pyrus_newGene_32024	--	0	0	8.51817	1117	8.56729	1126	0	9.08149	up	0	8.83818	up
Pyrus_newGene_33321	--	0	0	8.22429	353	8.64059	381	0	7.42536	up	0	7.28099	up
Pyrus_newGene_4923	--	0.274874	22	0.804557	67	0.801849	82	0.0215242	1.43803	up	0.00130831	1.65166	up
Pyrus_newGene_6036	--	0	0	0.501374	140	0.301339	87	0	6.10383	up	5.55112e-16	5.18129	up
Pyrus_newGene_6855	--	0.283336	80	1.19845	331	2.35006	682	2.55351e-15	1.93265	up	0	2.90697	up
Pyrus_newGene_8180	--	0.35351	40	0.980842	119	2.14068	265	0.000169187	1.43888	up	2.22045e-16	2.51289	up
Pyrus_newGene_9800	--	0	0	1.62829	230	0.591507	86	0	6.8118	up	7.77156e-16	5.16508	up
gene10390	LOC103949653	0.666309	101	0	0	0	0	0	-5.72959	down	0	-5.53805	down
gene10450	LOC103949712	0.661361	102	0.297094	49	0.228356	39	0.0189639	-1.11584	down	0.000456072	-1.48008	down
gene10835	LOC103950153	2.01839	218	0.812641	88	0	0	4.7874e-07	-1.37857	down	0	-6.63126	down
gene11037	LOC103950374	3.35124	161	0.436569	23	0.354438	19	0	-2.79107	down	0	-3.07715	down
gene11543	LOC103950932	2.65402	120	0	0	0	0	0	-5.97396	down	0	-5.7818	down
gene11752	LOC103951173	0.52118	60	0.029214	4	0.052512	7	1.13609e-09	-3.44265	down	1.45406e-07	-2.86706	down
gene1176	LOC103950647	4.73547	252	0.312487	18	0.167929	10	0	-3.7522	down	0	-4.50047	down
gene11778	LOC103951217	4.73259	858	1.71456	333	1.08309	216	6.29496e-14	-1.4503	down	0	-2.12772	down
gene12327	LOC103951826	3.74581	526	1.26675	200	0.593355	97	2.28795e-12	-1.47606	down	0	-2.55929	down
gene12350	LOC103951848	2.1514	318	0.329082	52	0.320434	52	0	-2.65553	down	0	-2.70607	down
gene12450	LOC103951935	1.47905	107	0.550323	43	0.460545	38	0.000584384	-1.36395	down	8.36108e-05	-1.5829	down
gene12505	LOC103952000	2.69056	299	1.27449	137	1.32034	105	1.55226e-06	-1.20422	down	2.20195e-09	-1.63737	down
gene12683	LOC103952238	2.39131	92	0	0	0	0	0	-5.5976	down	0	-5.40643	down
gene12973	LOC103952517	1.36687	108	0.132571	15	0.199641	24	8.37108e-13	-2.77806	down	1.55156e-08	-2.20863	down
gene1303	LOC103951818	2.96982	267	0	0	0.342352	16	0	-7.11507	down	0	-4.01629	down
gene13060	LOC103952617	3.59754	418	0.142684	18	0.057636	8	0	-4.4779	down	0	-5.47783	down
gene13091	LOC103952648	0.865324	117	0.137209	20	0.126262	19	5.07983e-12	-2.52087	down	1.16411e-11	-2.62396	down
gene13145	LOC103952710	4.03427	692	1.81408	307	2.39288	371	5.78368e-10	-1.25741	down	5.51802e-05	-1.04484	down
gene13319	LOC103952903	0.685343	92	0.079901	12	0.005207	1	2.01522e-11	-2.83008	down	0	-4.91528	down
gene13392	LOC103952969	1.05856	61	0.005623	1	0.001109	1	1.62459e-12	-4.45023	down	4.7129e-12	-4.33963	down
gene13399	LOC103952976	1.40803	207	0.396753	52	0.330929	50	2.06724e-13	-2.04082	down	1.91014e-12	-2.146	down
gene13692	LOC103953300	61.3115	7227	25.7645	3250	22.7674	2951	9.67559e-13	-1.24294	down	1.63527e-11	-1.44185	down
gene13799	LOC103953414	0.66786	154	0.182588	46	0.025288	7	8.39541e-09	-1.78843	down	0	-4.19516	down
gene13865	LOC103953485	3.67587	107	1.50577	47	1.05038	34	0.00294362	-1.24126	down	1.15283e-05	-1.73306	down
gene13960	LOC103953592	1.54816	154	0	0	0.393808	43	0	-6.32878	down	8.37916e-09	-1.93116	down
gene14164	LOC103953802	3.17447	272	0.076074	7	0.099313	10	0	-5.00782	down	0	-4.60973	down
gene14183	LOC103953962	0.687162	72	0.044936	7	0.085695	14	2.71305e-10	-3.11839	down	1.31654e-06	-2.3228	down
gene14634	LOC103954319	0.872385	98	0.249258	41	0.186773	31	0.00257609	-1.30504	down	2.7885e-05	-1.73286	down
gene15184	LOC103954933	1.95798	88	0.126715	7	0.422518	21	1.25011e-13	-3.401	down	1.14072e-06	-2.09334	down
gene15481	LOC103955277	1.99733	133	1.01862	67	1.20736	71	0.0079978	-1.05679	down	0.0230425	-1.0306	down
gene15694	LOC103955514	15.5537	1052	3.15075	228	5.74112	427	0	-2.28619	down	2.08765e-10	-1.44598	down
gene15902	LOC103955725	0.302565	65	0.041779	10	0.096142	23	3.22664e-07	-2.56248	down	0.00668882	-1.55079	down
gene15970	LOC103955879	1.55097	77	0.14685	8	0.002555	1	1.01274e-10	-3.06183	down	1.33227e-15	-4.66511	down
gene16176	LOC103956027	1.94957	228	0.205187	26	0.82225	108	0	-3.12489	down	0.0001168	-1.20984	down
gene1636	LOC103954979	1.00967	111	0	0	0.244929	30	0	-5.86334	down	3.77651e-07	-1.95258	down
gene16399	LOC103956271	0.458858	60	0	0	0.041596	6	2.06835e-13	-4.99673	down	4.0422e-08	-3.02814	down
gene16547	LOC103956427	6.43906	533	2.27429	213	1.69933	148	2.4766e-11	-1.40511	down	3.33067e-16	-1.98112	down
gene1660	LOC103955979	0.878132	84	0	0	0.207857	22	0	-5.46919	down	8.66282e-06	-1.96771	down
gene17643	LOC103957655	2.00612	322	0.719642	124	0.000193	1	1.09897e-09	-1.45206	down	0	-6.69813	down
gene17703	LOC103957733	4.86366	293	1.2456	71	1.30266	87	0	-2.10367	down	8.59546e-12	-1.87281	down
gene17817	LOC103957854	3.82712	131	1.73699	64	1.58744	60	0.00486982	-1.09932	down	0.0017054	-1.24311	down
gene17892	LOC103957972	1.81157	618	0.266809	41	0.303015	123	0	-3.93803	down	0	-2.45591	down
gene18004	LOC103958074	1.00598	72	0.039754	4	0.165853	14	2.15294e-12	-3.69814	down	1.31654e-06	-2.3228	down
gene18347	LOC103958426	1.20994	193	0	0	0	0	0	-6.65081	down	0	-6.45742	down
gene18585	LOC103958709	1.19073	106	0.21484	21	0.156759	16	8.12293e-10	-2.31693	down	2.80266e-11	-2.70149	down
gene19204	LOC103959390	1.67108	189	0	0	0.768805	88	0	-6.6209	down	0.000236008	-1.23022	down
gene19415	LOC103959604	2.88155	167	1.20103	75	0.558925	36	0.000119759	-1.22286	down	3.93807e-12	-2.28769	down
gene1951	LOC108868070	0.991395	128	0.116021	16	0.112776	16	9.99201e-16	-2.93704	down	1.21014e-14	-2.96847	down
gene19693	LOC103959949	1.22616	93	0.157128	13	0	0	4.29463e-11	-2.74627	down	0	-5.42166	down
gene19716	LOC103959931	27.73	1709	11.2326	736	6.56241	447	7.23421e-13	-1.30348	down	0	-2.07916	down
gene19895	LOC103960152	1.00257	72	0.239681	19	0.222382	18	5.44842e-05	-1.90198	down	3.17467e-05	-2.00905	down
gene20017	LOC103960274	1.74648	113	0.07286	6	0.418886	30	0	-3.92346	down	2.1159e-07	-1.97784	down
gene20095	LOC108868166	12.7706	447	0.082253	4	0.123003	6	0	-6.30023	down	0	-5.88008	down
gene20228	LOC103960506	0.386954	61	0.125629	22	0.106754	19	0.0167918	-1.47752	down	0.00271202	-1.7088	down
gene20342	LOC103960623	0.698817	75	0.080624	10	0.157064	19	3.39833e-09	-2.76334	down	2.26743e-05	-1.99739	down
gene20400	LOC103960690	1.28829	198	0.422648	70	0.424245	71	2.53979e-08	-1.5627	down	2.40819e-07	-1.59687	down
gene20473	LOC103960764	0.471465	60	0.041117	6	0.048731	7	2.45158e-08	-3.03152	down	1.45406e-07	-2.86706	down
gene20605	LOC103960919	1.92931	161	0	0	0	0	0	-6.39213	down	0	-6.19914	down
gene20961	LOC103961321	0.960693	62	0	0	0	0	6.4837e-14	-5.04258	down	2.38254e-13	-4.85343	down
gene21014	LOC103961378	2.2034	135	0.64863	45	0.817986	58	8.72651e-07	-1.63131	down	0.000412132	-1.33274	down
gene2113	LOC103961661	0.62853	153	0.198464	52	0.128324	35	2.6539e-07	-1.60944	down	8.07099e-11	-2.20111	down
gene2122	LOC103960963	1.15979	116	0.535873	58	0.550064	61	0.016411	-1.06395	down	0.0341961	-1.04786	down
gene21538	LOC103961944	2.44859	298	0	0	0.431407	58	0	-7.27246	down	0	-2.46226	down
gene2154	LOC103961209	19.6675	2047	5.33465	595	1.42393	163	0	-1.86943	down	0	-3.78089	down
gene21956	LOC103962409	13.5097	1345	2.49229	266	4.43567	486	0	-2.41954	down	2.40363e-13	-1.61407	down
gene22413	LOC103962946	1.06744	58	0	0	0	0	6.64468e-13	-4.94938	down	2.08655e-12	-4.76066	down
gene2260	LOC103962669	0.961827	71	0	0	0	0	4.44089e-16	-5.23257	down	1.9984e-15	-5.04264	down
gene23250	LOC103963832	1.19563	80	0.066038	5	0.370462	28	2.21267e-13	-3.62619	down	0.000982001	-1.58275	down
gene2403	LOC108868452	1.78068	71	0.599347	26	0.424433	19	0.00555982	-1.46842	down	9.0177e-05	-1.92065	down
gene24071	LOC103964733	1.39328	406	2e-05	1	0.258688	106	0	-7.14654	down	6.66134e-16	-2.06253	down
gene24106	LOC103964758	0.646831	112	0	0	0	0	0	-5.87606	down	0	-5.68414	down
gene24137	LOC108868499	0.589267	59	0.164848	18	0.194634	22	0.00332876	-1.69318	down	0.0250877	-1.4737	down
gene24149	LOC103964807	6.17586	1274	0	0	0.012665	3	0	-9.36127	down	0	-8.01769	down
gene24516	LOC103965196	0.701887	61	0	0	0.021438	3	1.15685e-13	-5.01983	down	2.51919e-10	-3.68237	down
gene24555	LOC103965242	1.22948	59	0	0	0	0	3.70259e-13	-4.97325	down	1.20859e-12	-4.78442	down
gene24588	LOC103965278	1.22849	154	0.013114	2	0	0	0	-5.35188	down	0	-6.1359	down
gene25378	LOC103966149	1.26934	204	0.150926	26	0.183456	33	0	-2.96586	down	0	-2.69012	down
gene25406	LOC103966171	2.11868	158	0.77527	65	1.07165	86	2.28362e-05	-1.3444	down	0.0149574	-1.0073	down
gene25501	LOC103966289	2.53031	185	1.25044	94	0.81889	81	0.00114259	-1.051	down	6.50101e-05	-1.31591	down
gene25742	LOC103966555	1.33101	148	0.034354	5	0.250523	31	0	-4.49794	down	1.87742e-11	-2.31676	down
gene26019	LOC103966858	13.6563	1323	6.89018	688	7.10954	723	1.18072e-07	-1.03163	down	3.72612e-05	-1.01967	down
gene26657	LOC103967560	2.47949	715	0.992305	307	0.596936	190	8.28397e-11	-1.30445	down	0	-2.04823	down
gene26884	LOC103967804	2.69896	167	0.699794	47	1.077	73	4.27299e-10	-1.87424	down	0.000128526	-1.31544	down
gene26907	LOC103967835	0.768085	99	0.109572	15	0.088027	13	3.33357e-11	-2.65484	down	1.50376e-11	-2.86079	down
gene26920	LOC103967852	16.8343	1206	0	0	0	0	0	-9.28226	down	0	-9.08712	down
gene27027	LOC103967974	4.49099	107	0.217191	6	0.72915	19	0	-3.84611	down	3.50522e-10	-2.49757	down
gene27045	LOC103968000	6.25444	617	0	0	1.53247	167	0	-8.31758	down	0	-2.01988	down
gene27451	LOC103926817	17.5899	1669	4.44522	395	7.24526	804	0	-2.16372	down	1.73853e-07	-1.20163	down
gene27464	LOC103926827	5.26628	448	0.640977	109	2.0036	223	0	-2.10883	down	1.81566e-05	-1.14814	down
gene27620	LOC103926994	1.59115	75	0.279957	15	0.432896	23	6.45052e-07	-2.26315	down	0.000296793	-1.75087	down
gene28036	LOC103927453	2.36397	203	1.11297	102	0.597834	57	0.00046591	-1.06822	down	2.01643e-10	-1.93747	down
gene284	LOC108868185	1.41893	175	0.750928	40	0.293845	40	4.31988e-13	-2.16306	down	7.56029e-12	-2.2116	down
gene28875	LOC103928367	1.4609	353	0	0	0	0	0	-7.51536	down	0	-7.32102	down
gene29076	LOC103928601	32.9379	1329	13.6647	590	4.76758	212	1.45584e-11	-1.25913	down	0	-2.78435	down
gene29707	LOC103929295	3.75167	661	0.396038	120	0.369793	115	0	-2.53173	down	0	-2.64767	down
gene30225	LOC103929879	4.60877	388	0.271085	25	0	0	0	-3.93923	down	0	-7.4566	down
gene30399	LOC103930068	0.301912	65	0.026294	6	0.071732	17	1.99976e-09	-3.14352	down	0.000188148	-1.93841	down
gene30408	LOC103930079	5.1473	519	1.90304	271	2.51897	235	5.51056e-06	-1.02238	down	3.81721e-07	-1.28459	down
gene30452	LOC103930139	0.786475	62	0.087543	7	0	0	3.55714e-08	-2.90875	down	2.38254e-13	-4.85343	down
gene30623	LOC103930314	2.92354	380	0.81595	114	1.14575	156	1.66533e-15	-1.80892	down	6.65878e-08	-1.42066	down
gene30719	LOC103930413	0.886375	80	0.001278	1	0.038527	4	0	-4.83082	down	1.54654e-13	-3.81907	down
gene31216	LOC103930966	2.16298	143	0.934283	68	1.41927	75	0.00151305	-1.13919	down	0.0121543	-1.05704	down
gene31275	LOC103931022	4.5165	326	0	0	0	0	0	-7.40122	down	0	-7.20697	down
gene31741	LOC103931545	0.639033	66	0.166698	19	0.093855	11	0.000499175	-1.77988	down	8.74811e-07	-2.49136	down
gene31790	LOC103931601	0.423646	69	0.008251	2	0.047791	9	1.93845e-13	-4.21556	down	2.89825e-08	-2.78541	down
gene32121	LOC103931970	14.2869	1168	0.623282	55	0.102503	10	0	-4.44818	down	0	-6.7031	down
gene32181	LOC103932027	0.79655	74	0.164625	17	0.280206	29	5.4318e-06	-2.0844	down	0.00843438	-1.42684	down
gene32203	LOC103932050	30.7011	1771	13.9724	922	5.40754	376	6.2556e-08	-1.03059	down	0	-2.37856	down
gene32258	LOC103932102	1.56994	140	0.05986	6	0.286895	29	0	-4.22786	down	4.12576e-11	-2.32671	down
gene32476	LOC103932360	0.443757	262	0.089032	57	0	0	0	-2.25033	down	0	-6.89405	down
gene3259	LOC103931505	365.998	18041	166.347	8774	165.524	8970	2.62919e-10	-1.1303	down	5.92952e-07	-1.1583	down
gene32618	LOC103932508	0.87493	111	0.023655	6	0.112316	26	0	-3.89814	down	2.62711e-08	-2.14227	down
gene32666	LOC103932558	6.14336	1735	2.90952	882	3.00448	935	1.74597e-08	-1.06483	down	1.71254e-05	-1.04036	down
gene32762	LOC103932661	1.53283	262	0.110196	30	0.28107	79	0	-3.13162	down	5.94648e-11	-1.8479	down
gene32906	LOC103932819	2.30316	195	0	0	0.077829	10	0	-6.66554	down	0	-4.1342	down
gene33038	LOC103932967	0.614832	97	0.114283	20	0.170752	30	9.84784e-09	-2.25527	down	2.14088e-05	-1.76216	down
gene33085	LOC103933017	6.13714	248	0	0	0	0	0	-7.00937	down	0	-6.81551	down
gene33092	LOC103933023	1.04006	106	0	0	0	0	0	-5.79801	down	0	-5.60629	down
gene3336	LOC103933323	1.05154	66	0.390933	27	0	0	0.0397328	-1.31546	down	2.83107e-14	-4.9406	down
gene33439	LOC103933398	0.573076	68	0	0	0	0	2.10942e-15	-5.17197	down	9.76996e-15	-4.98229	down
gene33751	LOC103933739	0.877419	121	0.351768	52	0.067217	11	0.000709437	-1.27568	down	3.33067e-16	-3.34432	down
gene33803	LOC103933801	22.4467	1726	0.309107	26	0.369361	32	0	-6.03462	down	0	-5.7984	down
gene3382	LOC103932980	0.56859	85	0	0	0	0	0	-5.48588	down	0	-5.29506	down
gene33844	LOC103933847	0.622925	66	0.179306	21	0.025117	3	0.00178501	-1.64903	down	2.07604e-11	-3.79218	down
gene34045	LOC103934076	0.412681	91	0.022468	6	0.066494	17	5.77316e-15	-3.61695	down	1.60083e-08	-2.41015	down
gene34148	LOC103934170	1.04409	146	0.288142	43	0.291941	45	1.36786e-08	-1.80543	down	1.67032e-07	-1.79322	down
gene34263	LOC103934298	3.76276	287	1.82387	133	1.00636	89	3.19889e-06	-1.18762	down	4.98774e-11	-1.81129	down
gene34369	LOC103934399	5.56994	1415	0.561004	77	3.71873	523	0	-4.2541	down	6.61804e-13	-1.58181	down
gene34414	LOC103934444	2.68864	254	0	0	0	0	0	-7.04359	down	0	-6.8497	down
gene34437	LOC103934466	3.72135	291	0.955388	80	0.168189	15	5.21805e-15	-1.92627	down	0	-4.21982	down
gene34692	LOC103934730	0.520209	96	0.033912	7	0	0	2.88658e-15	-3.52393	down	0	-5.46642	down
gene34904	LOC103934961	1.30499	192	0.236036	38	0.122672	20	5.55112e-16	-2.36569	down	0	-3.26233	down
gene34948	LOC103935015	1.95364	78	0.299793	13	0.67583	30	2.60367e-08	-2.49817	down	0.0044248	-1.45549	down
gene35257	LOC103935349	17.0233	2536	7.40052	1291	6.47593	1057	9.30588e-09	-1.06337	down	9.62858e-11	-1.4109	down
gene35336	LOC103935430	1.31427	207	0.600844	106	0.234386	43	0.000669287	-1.04169	down	2.33147e-14	-2.3526	down
gene35596	LOC103935716	1.27104	256	0.002963	1	0.00032	1	0	-6.48522	down	0	-6.36976	down
gene35911	LOC103936061	8.47801	738	2.27487	244	3.94928	311	0	-1.67888	down	4.63992e-09	-1.39007	down
gene36415	LOC103936622	3.00435	417	0.235444	35	0.650187	100	0	-3.5891	down	0	-2.18299	down
gene36463	LOC103936668	0.923609	116	0.108059	15	0.200286	28	3.23075e-14	-2.8794	down	2.34408e-08	-2.10665	down
gene37135	LOC103937412	12.3863	1604	4.93619	719	0	0	1.2201e-11	-1.24573	down	0	-9.4979	down
gene37558	LOC103937879	0.458285	160	0.072536	27	0.218585	84	9.99201e-16	-2.56859	down	0.00723977	-1.05818	down
gene37832	LOC103938169	2.77866	338	1.56946	174	1.27079	166	3.55666e-05	-1.03968	down	4.01342e-05	-1.16444	down
gene37888	LOC103938228	2.07959	262	0.933519	109	0.637543	72	1.85926e-07	-1.33931	down	2.74669e-12	-1.97752	down
gene38023	LOC103938372	0.716385	70	0.150704	16	0.16157	18	1.15832e-05	-2.08406	down	6.4209e-05	-1.96964	down
gene38217	LOC103938594	2.91315	129	1.03313	49	0	0	2.90375e-05	-1.44899	down	0	-5.88431	down
gene38251	LOC108866527	1.37563	73	0.434699	26	0.234285	14	0.00297052	-1.50744	down	8.95725e-07	-2.3421	down
gene38584	LOC103939008	2.11674	118	0.147084	9	0.159892	10	0	-3.52867	down	1.11022e-16	-3.42008	down
gene38585	LOC103938995	6.76981	328	1.43943	75	3.0127	161	0	-2.18856	down	4.54532e-05	-1.16486	down
gene38587	LOC103938992	2.23875	91	0.378797	17	0.507403	23	6.54459e-09	-2.37584	down	1.75445e-06	-2.02253	down
gene38780	LOC103939211	2.87339	463	1.29337	166	1.7793	228	5.27356e-13	-1.55853	down	1.1265e-05	-1.16378	down
gene38928	LOC103939378	1.59807	83	0.032095	7	0.295197	27	1.35347e-12	-3.31848	down	0.000243302	-1.6826	down
gene38941	LOC103939390	3.12355	170	1.11981	67	1.22896	78	3.55804e-06	-1.40638	down	0.000330546	-1.24824	down
gene39337	LOC103939838	3.40875	1049	0	0	0.689673	243	0	-9.08139	down	0	-2.24889	down
gene39359	LOC103939865	1.17606	100	0.414783	24	0.541987	40	8.67602e-08	-2.05801	down	0.00112485	-1.41775	down
gene39484	LOC103940001	2.03632	103	0	0	0	0	0	-5.75735	down	0	-5.56573	down
gene39515	LOC103940035	2.95947	723	0.308838	91	0.892868	219	0	-3.05205	down	9.99201e-16	-1.86176	down
gene39611	LOC103940144	2.13115	182	0.576942	53	0.454975	43	2.56751e-10	-1.83052	down	9.17699e-12	-2.16901	down
gene39635	LOC108866668	1.34145	78	0.578047	34	0.587177	35	0.0274516	-1.23881	down	0.0325022	-1.24884	down
gene39671	LOC103940203	0.716628	76	0.217776	25	0.22655	27	0.000650254	-1.61641	down	0.00189116	-1.55895	down
gene40134	LOC103940697	3.78417	829	1.23141	291	1.68002	410	1.11022e-16	-1.59403	down	1.9785e-06	-1.16138	down
gene40214	LOC103940791	0.539637	62	0.112692	14	0.181028	23	5.57694e-05	-2.08325	down	0.0165036	-1.48492	down
gene40612	LOC103941230	1.34784	110	0	0	0	0	0	-5.85051	down	0	-5.65865	down
gene40762	LOC103941388	5.76765	147	0	0	0.069564	2	0	-6.26252	down	0	-5.21286	down
gene40821	LOC103941456	1.92202	254	0	0	0	0	0	-7.04359	down	0	-6.8497	down
gene40912	LOC103941562	0.780946	70	0.212246	15	0.064026	4	4.9694e-06	-2.16621	down	1.71989e-11	-3.63198	down
gene41224	LOC103941905	6.2676	334	1.54073	88	2.58472	151	0	-1.98967	down	3.52412e-06	-1.28191	down
gene41396	LOC103942075	0.915408	106	0.066198	9	0.175547	22	6.66134e-16	-3.37658	down	6.27766e-09	-2.29557	down
gene41945	LOC103942673	9.37001	212	4.56368	111	3.54318	89	0.00102233	-1.01056	down	8.57643e-06	-1.37822	down
gene4195	LOC103942011	25.3108	995	0.124079	6	0.012789	1	0	-7.04009	down	0	-8.31906	down
gene4199	LOC103942084	31.6975	1248	10.8892	459	5.85061	254	2.22045e-16	-1.52933	down	0	-2.43576	down
gene4445	LOC103943123	2.02974	143	0.49576	36	0.315632	14	3.80461e-10	-2.01941	down	0	-3.29114	down
gene4495	LOC103943176	7.14696	895	0	0	0	0	0	-8.8528	down	0	-8.65777	down
gene4533	LOC103943216	0.721673	111	0.030641	6	0.277607	47	0	-3.89814	down	0.00131534	-1.34507	down
gene4554	LOC103943236	1.03512	139	0.332934	48	0.454937	67	1.37498e-06	-1.5837	down	0.00305661	-1.17401	down
gene4722	LOC103943411	1.87889	305	0.670211	141	0.609761	115	1.8016e-06	-1.19179	down	1.9678e-08	-1.53746	down
gene4815	LOC103943552	1.50957	287	0.272909	56	0.17144	36	0	-2.40553	down	0	-3.06095	down
gene5855	LOC103944789	1.72564	134	0.610338	53	0.301022	30	4.75996e-05	-1.39426	down	4.87413e-10	-2.21939	down
gene627	LOC103943629	0.670462	75	0.197694	24	0	0	0.000504066	-1.6521	down	2.22045e-16	-5.11938	down
gene6507	LOC103945390	4.72705	744	2.27447	354	1.92745	356	1.271e-08	-1.15743	down	7.60667e-07	-1.20819	down
gene6764	LOC103945671	2.34462	519	0.899834	213	0.828783	202	1.18813e-10	-1.36685	down	1.15089e-09	-1.50046	down
gene7078	LOC103946022	16.812	2245	5.91698	856	5.44635	836	0	-1.47931	down	2.68674e-13	-1.57274	down
gene7430	LOC103946466	0.535848	104	0	0	0.00277	1	0	-5.77103	down	0	-5.08822	down
gene762	LOC108867374	2.67079	433	0.034681	7	0.044401	8	0	-5.67478	down	0	-5.52843	down
gene7771	LOC108867201	1.33892	64	0.41126	21	0.336371	18	0.0035546	-1.60592	down	0.000524209	-1.84451	down
gene778	EXP3	35.7784	2783	12.0053	1000	14.1984	1215	0	-1.56518	down	9.31352e-10	-1.34433	down
gene7839	LOC108867217	2.72525	105	0.697056	29	0.462309	20	5.61347e-07	-1.87392	down	1.67087e-09	-2.40522	down
gene7996	LOC103947160	3.97968	700	1.00475	241	0	0	3.33067e-16	-1.62051	down	0	-8.30423	down
gene807	LOC103946184	2.27087	317	0	0	5e-06	1	0	-7.36107	down	0	-6.6757	down
gene8079	LOC103947100	1.57498	229	0.345744	51	0.440653	69	2.22045e-16	-2.21218	down	3.20811e-10	-1.84437	down
gene8118	LOC103947142	0.560521	67	0.128954	17	0.198115	26	8.25876e-05	-1.94488	down	0.0155148	-1.43242	down
gene8289	LOC103947315	1.36777	112	0.161106	15	0	0	1.64091e-13	-2.82962	down	0	-5.68414	down
gene8554	LOC103947616	0.822888	71	0.169249	16	0.303713	29	7.77975e-06	-2.10398	down	0.018889	-1.36891	down
gene8894	LOC103948012	0.998938	124	0.073634	10	0.407556	56	0	-3.47427	down	0.00188692	-1.26071	down
gene8919	LOC103948032	2.23392	202	0.028535	3	0	0	0	-5.42177	down	0	-6.52244	down
gene8939	LOC103948045	3.51931	320	1.05203	103	0	0	7.16094e-13	-1.70601	down	0	-7.18036	down
gene8982	LOC103948083	1.22979	139	0.592658	71	0.35197	36	0.00795106	-1.03833	down	6.50567e-09	-2.02673	down
gene9053	LOC103948160	1.10616	186	0.338933	61	0.178423	33	6.32064e-09	-1.66586	down	2.88658e-15	-2.55835	down
gene9204	LOC103948344	3.49501	600	0.269159	50	0.204092	39	0	-3.62173	down	0	-4.01072	down
gene9389	LOC103948530	0.863361	79	0.014785	2	0.01645	2	7.77156e-16	-4.40581	down	4.88498e-15	-4.33534	down
gene9410	LOC103948553	0.836747	76	0.052616	6	0.014171	3	8.49698e-12	-3.36302	down	1.59317e-13	-3.98952	down
gene9502	LOC103948667	22.9255	1551	2.96899	215	7.94762	592	0	-2.92931	down	2.67242e-12	-1.53602	down
gene9933	LOC103949134	6.85744	343	0.002095	1	0.002209	1	0	-6.90453	down	0	-6.78867	down
Pyrus_newGene_10221	--	0.855973	124	0.272824	43	0.185	30	6.26009e-06	-1.57315	down	8.74259e-09	-2.10939	down
Pyrus_newGene_10761	--	7.92181	373	1.91958	97	1.1925	62	0	-2.01072	down	0	-2.69156	down
Pyrus_newGene_10798	--	1.82931	86	0	0	0.402032	21	0	-5.50238	down	2.22816e-06	-2.061	down
Pyrus_newGene_1123	--	1.62829	94	0.71143	44	0.259096	17	0.0215247	-1.14895	down	5.45187e-09	-2.45585	down
Pyrus_newGene_11498	--	2.55168	136	0	0	0	0	0	-6.15183	down	0	-5.95929	down
Pyrus_newGene_1265	--	30.8346	1185	8.12094	335	4.40412	187	0	-1.90666	down	0	-2.798	down
Pyrus_newGene_14271	--	1.36351	74	0.533056	31	0.118988	8	0.0235733	-1.29004	down	9.81666e-10	-3.01495	down
Pyrus_newGene_1600	--	0.907639	132	0.329901	52	0.170886	28	5.0777e-05	-1.39932	down	2.01843e-10	-2.28978	down
Pyrus_newGene_16781	--	21.8555	1585	13.0653	807	9.05637	606	2.36377e-08	-1.06243	down	2.7387e-12	-1.53367	down
Pyrus_newGene_17599	--	0.849033	77	0.31816	31	0.23807	24	0.0102095	-1.34594	down	0.000282724	-1.73219	down
Pyrus_newGene_18000	--	1.89653	103	0	0	0	0	0	-5.75735	down	0	-5.56573	down
Pyrus_newGene_18931	--	9.0813	586	3.87986	269	2.10429	153	9.72369e-09	-1.20754	down	0	-2.07018	down
Pyrus_newGene_19029	--	1.19667	110	0.523911	51	0.277843	29	0.00623011	-1.16739	down	2.69133e-07	-1.98492	down
Pyrus_newGene_20534	--	46.2154	3944	5.38199	492	2.51348	236	0	-3.08811	down	0	-4.19904	down
Pyrus_newGene_22577	--	0.851008	86	0.026056	3	0.140745	16	1.11022e-16	-4.20822	down	4.03299e-08	-2.4067	down
Pyrus_newGene_22582	--	6.26414	344	0.349875	21	2.04433	123	0	-3.99722	down	1.10617e-09	-1.61482	down
Pyrus_newGene_23062	--	1.37834	74	0.390151	23	0.274768	17	0.000385891	-1.68966	down	7.39548e-06	-2.11968	down
Pyrus_newGene_23171	--	0.879802	141	0.653934	65	0.406192	72	0.000866507	-1.18228	down	0.00810447	-1.09402	down
Pyrus_newGene_23966	--	95.5219	2959	20.3487	658	0	0	0	-2.25589	down	0	-10.3804	down
Pyrus_newGene_25093	--	6.27363	114	0.981495	19	1.22802	25	5.84599e-12	-2.55093	down	4.98507e-09	-2.23159	down
Pyrus_newGene_25838	--	3.76961	560	2.44687	275	3.02243	275	2.78256e-07	-1.1107	down	5.03694e-06	-1.16925	down
Pyrus_newGene_26370	--	0.776998	59	0.238216	20	0.09798	9	0.0110209	-1.5561	down	2.215e-06	-2.56714	down
Pyrus_newGene_26714	--	1.80886	119	0	0	0	0	0	-5.96208	down	0	-5.76995	down
Pyrus_newGene_26975	--	1.68673	176	0.124782	18	0.245008	36	0	-3.2391	down	3.76699e-13	-2.36245	down
Pyrus_newGene_28230	--	0.784471	64	0.115905	11	0.251661	23	1.46735e-06	-2.42589	down	0.00906008	-1.52916	down
Pyrus_newGene_29561	--	4.08739	184	0.260286	13	1.77337	88	0	-3.71602	down	0.00050753	-1.19199	down
Pyrus_newGene_30140	--	7.45176	237	0	0	1.48107	52	0	-6.94443	down	9.10383e-15	-2.28535	down
Pyrus_newGene_30793	--	1.25004	117	0.475025	48	0.217601	23	0.000381167	-1.33885	down	4.00692e-10	-2.37744	down
Pyrus_newGene_31267	--	73.3745	3048	7.61619	339	2.3338	107	0	-3.25117	down	0	-4.95078	down
Pyrus_newGene_31269	--	148.784	4712	17.8342	605	10.5292	367	0	-3.04752	down	0	-3.82392	down
Pyrus_newGene_3129	--	2.43939	140	0.361039	23	0.257857	17	2.12053e-14	-2.59201	down	5.55112e-16	-3.01955	down
Pyrus_newGene_32152	--	2.46082	203	0.070897	7	0	0	0	-4.58916	down	0	-6.52949	down
Pyrus_newGene_33357	--	30.9131	687	0	0	0	0	0	-8.47216	down	0	-8.27727	down
Pyrus_newGene_3363	--	4.09298	2355	0	0	0.999249	633	0	-10.2466	down	0	-2.04162	down
Pyrus_newGene_428	--	1.27141	113	0	0	0.3344	33	0	-5.88867	down	1.28394e-06	-1.85033	down
Pyrus_newGene_4499	--	1.55632	116	0.682427	53	0.677445	56	0.00323453	-1.18934	down	0.00891721	-1.16625	down
Pyrus_newGene_47	--	2.13621	101	0.673939	34	0.776433	41	4.00499e-05	-1.60362	down	0.00132192	-1.39821	down
Pyrus_newGene_5148	--	13.9661	2768	3.021	686	3.25052	801	0	-2.09975	down	0	-1.93611	down
Pyrus_newGene_5178	--	1.25553	80	0.163103	12	0.286969	21	3.72893e-09	-2.63291	down	1.65371e-05	-1.95938	down
Pyrus_newGene_5460	--	3.01498	431	1.02082	198	0.618381	123	9.29809e-08	-1.20421	down	1.4877e-14	-1.93823	down
Pyrus_newGene_5880	--	5.36118	1393	2.56157	673	2.65218	736	1.80814e-09	-1.13762	down	9.82375e-06	-1.06831	down
Pyrus_newGene_6510	--	1.26294	61	0	0	0	0	1.15685e-13	-5.01983	down	4.0834e-13	-4.83079	down
Pyrus_newGene_6669	--	1.39945	105	0.643062	54	0.558275	43	0.0465001	-1.02213	down	0.00113403	-1.38816	down
Pyrus_newGene_7362	--	6.51376	831	0.080122	11	0.148936	21	0	-6.08488	down	0	-5.30049	down
Pyrus_newGene_7612	--	1.51065	267	0.357544	80	0.089716	17	8.17124e-13	-1.80295	down	0	-3.94021	down
Pyrus_newGene_8466	--	1.81497	169	0.717896	88	0.614992	71	0.00357771	-1.01495	down	4.83036e-05	-1.37114	down
Pyrus_newGene_8480	--	1.34284	99	0	0	0	0	0	-5.70128	down	0	-5.50982	down
Pyrus_newGene_8516	--	1.22457	102	0.339499	50	0.491869	48	0.0261498	-1.08786	down	0.0126061	-1.1967	down
Pyrus_newGene_8704	--	16.3095	1140	0.087594	7	0.143221	12	0	-7.06738	down	0	-6.45348	down
Pyrus_newGene_8711	--	9.65835	565	1.62823	102	2.02735	131	0	-2.53621	down	0	-2.23786	down
Pyrus_newGene_9295	--	0.781592	66	0	0	0	0	6.43929e-15	-5.13012	down	2.83107e-14	-4.9406	down
Pyrus_newGene_9402	--	0.334154	125	0	0	0	0	0	-6.03193	down	0	-5.83965	down
