# Supplementary material for: Integration of mRNA-miRNA Reveals the Possible Role of PyCYCD3 in Increasing Branches Through Bud-Notching in Pear (Pyrus bretschneideri Rehd.)
Source: Plants (Basel). 2024 Oct 18;13(20):2928. doi: 10.3390/plants13202928 (PMC11511176; doi:10.3390/plants13202928)
Supplement: Supplementary file 1 [file plants-13-02928-s001.zip › Table S5.xlsx]

## Sheet: Table S5
Table S5 Identified 505 miRNAs by sequences
#ID	Target_gene	miRNA_Seq	miRNA_Length	S0	S1	S2	S0_vs_S1_IDEG6_FDR	S0_vs_S1_IDEG6_log2FC	S0_vs_S1_IDEG6_(FDR_0.05_FC_2)_regulated	S0_vs_S2_IDEG6_FDR	S0_vs_S2_IDEG6_log2FC	S0_vs_S2_IDEG6_(FDR_0.05_FC_2)_regulated
aau-miR162	gene9634	UCGAUAAACCUCUGCAUCCAG	21	982.288	989.653	1301.37	0.018968	0.0107758	normal	0	0.405816	normal
aau-miR319	gene8810	UUGGACUGAAGGGAGCUCCCU	21	187282	153091	123167	0	-0.290822	normal	0	-0.6046	normal
aau-miR396	gene9962	UUCCACAGCUUUCUUGAACUG	21	1270.84	2128	797.329	0	0.743719	normal	0	-0.672531	normal
ahy-miR156b-5p	gene8527	UUGACAGAAGAUAGAGAGCAC	21	21.4876	2.43757	16.5052	0.0051791	-3.13997	down	0.0592606	-0.380584	normal
ahy-miR159	gene8210	UUUGGAUUGAAGGGAGCUCUA	21	138259	101729	163028	0	-0.442632	normal	0	0.237754	normal
ahy-miR167-5p	gene8694	UGAAGCUGCCAGCAUGAUCUU	21	30.6965	21.9381	34.2801	0.073598	-0.484636	normal	0.0542806	0.159297	normal
ahy-miR394	gene9819	UUGGCAUUCUGUCCACCUCC	20	1952.3	1815.99	1418.18	0.00450964	-0.104418	normal	0	-0.461134	normal
ahy-miR408-3p	gene5133	AUGCACUGCCUCUUCCCUGGC	21	1.53483	7.3127	16.5052	0.0931125	2.25235	normal	0.00237622	3.4268	up
aly-miR156a-5p	gene9236	UGACAGAAGAGAGUGAGCAC	20	24.5572	4.87514	11.4267	0.00740261	-2.33264	down	0.0182231	-1.10374	down
aly-miR157d-3p	gene9866	GCUCUCUAUGCUUCUGUCAUC	21	15.3483	2.43757	26.6623	0.0238694	-2.65455	down	0.0286862	0.796722	normal
aly-miR157d-5p	gene9821	UGACAGAAGAUAGAGAGCAC	20	1.53483	0	1.26963	0.377671	-23.8715	normal	0.225228	-0.273677	normal
aly-miR160a-3p	gene7749	GCGUAUGAGGAGCCAUGCAUA	21	1.53483	0	10.1571	0.377671	-23.8715	normal	0.0208822	2.72637	up
aly-miR160a-5p	gene39438	UGCCUGGCUCCCUGUAUGCCA	21	35.301	24.3757	52.0549	0.0615287	-0.534265	normal	0.020893	0.560325	normal
aly-miR162a-5p	gene9681	GGAGGCAGCGGUUCAUCGAUC	21	30.6965	29.2508	54.5942	0.0931697	-0.0695981	normal	0.00765729	0.830674	normal
aly-miR164a-5p	gene9660	UGGAGAAGCAGGGCACGUGCA	21	73.6716	112.128	95.2224	0.0083708	0.605967	normal	0.0182603	0.370192	normal
aly-miR166a-3p	gene7234	UCGGACCAGGCUUCAUUCCCC	21	8308.01	7944.03	8850.6	0.0011236	-0.064631	normal	2.68821e-05	0.0912729	normal
aly-miR166a-5p	gene8934	GGAAUGUUGUCUGGCUCGAGG	21	1702.12	1265.1	2007.29	0	-0.428085	normal	4.65438e-06	0.237914	normal
aly-miR167a-5p	gene8532	UGAAGCUGCCAGCAUGAUCUA	21	199.527	173.067	184.097	0.0263474	-0.205253	normal	0.0239303	-0.116123	normal
aly-miR167b-3p	gene37991	GGUCAUGCUCUGACAGCCUCACU	23	101.298	70.6895	185.366	0.0174338	-0.519045	normal	1.60956e-05	0.871765	normal
aly-miR168a-3p	gene9559	CCCGCCUUGCAUCAACUGAAU	21	942.383	436.325	1489.28	0	-1.11091	down	0	0.660228	normal
aly-miR168a-5p	gene8966	UCGCUUGGUGCAGGUCGGGAA	21	259.385	180.38	434.214	0.00154717	-0.524058	normal	0	0.743308	normal
aly-miR171a-3p	gene6679	UGAUUGAGCCGCGCCAAUAUC	21	9.20895	2.43757	10.1571	0.0935597	-1.91758	normal	0.0991041	0.141372	normal
aly-miR171b-3p	gene9732	UUGAGCCGUGCCAAUAUCACG	21	16.8831	19.5005	21.5837	0.111793	0.207931	normal	0.0608167	0.354362	normal
aly-miR172a-3p	gene9732	AGAAUCUUGAUGAUGCUGCAU	21	934.709	816.585	1206.15	0.00319209	-0.194913	normal	0	0.367821	normal
aly-miR172a-5p	gene9747	GUGGCAUCAUCAAGAUUCACA	21	1.53483	4.87514	3.8089	0.172074	1.66738	normal	0.137099	1.31132	normal
aly-miR172c-3p	gene9732	AGAAUCUUGAUGAUGCUGCAG	21	934.709	838.523	705.915	0.00593085	-0.156666	normal	0	-0.405022	normal
aly-miR172c-5p	gene6702	GGAGCAUCAUCAAGAUUCACA	21	52.1841	19.5005	63.4816	0.00313314	-1.4201	down	0.0321427	0.282728	normal
aly-miR172e-3p	gene9743	GAAUCUUGAUGAUGCUGCAU	20	61.393	39.0011	69.8297	0.0249301	-0.654559	normal	0.0358202	0.185767	normal
aly-miR2111a-5p	gene5603	UAAUCUGCAUCCUGAGGUUUA	21	0	2.43757	2.53926	0.240455	24.539	normal	0.13778	24.5979	normal
aly-miR319c-3p	gene8810	UUGGACUGAAGGGAGCUCCUU	21	13609.3	9104.32	12537.6	0	-0.57997	normal	0	-0.11833	normal
aly-miR390a-3p	gene9749	CGCUAUCCAUCCUGAGUUUCA	21	245.572	255.945	319.947	0.0334845	0.0596855	normal	0.00128838	0.381688	normal
aly-miR390a-5p	gene9528	AAGCUCAGGAGGGAUAGCGCC	21	1195.63	877.524	1175.68	0	-0.446258	normal	0.0131523	-0.0242755	normal
aly-miR393a-5p	gene7620	UCCAAAGGGAUCGCAUUGAUCC	22	10.7438	4.87514	10.1571	0.112416	-1.14	normal	0.0967461	-0.0810158	normal
aly-miR395d-3p	gene9812	CUGAAGUGUUUGGGGGAACUC	21	16.8831	14.6254	50.7853	0.12173	-0.207104	normal	0.000301985	1.58883	up
aly-miR396a-3p	gene6231	GUUCAAUAAAGCUGUGGGAAG	21	2699.76	2432.69	1168.06	0.000510309	-0.150276	normal	0	-1.20871	down
aly-miR396b-5p	gene956	UUCCACAGCUUUCUUGAACUU	21	9146.02	14401.2	6522.1	0	0.654968	normal	0	-0.487808	normal
aly-miR397a-5p	gene9741	UCAUUGAGUGCAGCGUUGAUG	21	1.53483	4.87514	7.61779	0.172074	1.66738	normal	0.0434537	2.31132	up
aly-miR399b-3p	gene9971	UGCCAAAGGAGAGUUGCCCUG	21	35.301	46.3138	34.2801	0.0572428	0.391733	normal	0.0554997	-0.0423377	normal
aly-miR403a-3p	gene8949	UUAGAUUCACGCACAAACUCG	21	587.838	745.896	821.452	0.000282918	0.343555	normal	0	0.482757	normal
aqc-miR171a	gene9129	UGAUUGAGCCGUGCCAAUAUC	21	0	0	7.61779	--	--	--	0.017857	26.1829	up
aqc-miR172b	gene9732	GGAAUCUUGAUGAUGCUGCAU	21	56.7885	36.5635	69.8297	0.0288646	-0.635195	normal	0.0290234	0.298242	normal
aqc-miR398b	gene9186	UGUGUUCUCAGGUCGCCCCUG	21	351.475	407.074	943.336	0.0113074	0.211868	normal	0	1.42435	up
aqc-miR399	gene9971	UGCCAAAGGAGAGUUGCCCUA	21	1.53483	12.1878	11.4267	0.023608	2.98932	up	0.0140266	2.89629	up
ata-miR167b-5p	gene5223	UGAAGCUGCCAGCAUGAUCUGA	22	753.599	1101.78	151.086	0	0.547968	normal	0	-2.31843	down
ata-miR395a-3p	gene9812	UGAAGUGUUUGGGGGAACUC	20	15.3483	0	44.4371	0.00614418	-27.1935	down	0.000843233	1.53369	up
ata-miR399a-3p	gene6116	UGCCAAAGGAGAAUUGCCCUG	21	1.53483	29.2508	0	9.9631e-05	4.25235	up	0.206591	-23.8715	normal
ath-miR162a-5p	gene40194	UGGAGGCAGCGGUUCAUCGAUC	22	30.6965	29.2508	54.5942	0.0931697	-0.0695981	normal	0.00765729	0.830674	normal
ath-miR858b	gene965	UUCGUUGUCUGUUCGACCUUG	21	96.694	82.8773	205.68	0.0445168	-0.222449	normal	0	1.08891	up
atr-miR166b	gene7234	UCUCGGACCAGGCUUCAUUCC	21	8487.58	8165.85	8922.97	0.00172239	-0.0557504	normal	0.000179496	0.0721704	normal
atr-miR167	gene8532	UGAAGCUGCCAGCAUGAUCUG	21	755.134	1101.78	151.086	0	0.545032	normal	0	-2.32136	down
atr-miR171b	gene8589	UUGAGCCGUGCCAAUAUCACA	21	39.9055	80.4397	40.6282	0.0024886	1.01132	up	0.0523432	0.0258938	normal
atr-miR319a	gene901	UUGGACUGAAGGGAGCUCCC	20	147796	114356	93789	0	-0.370074	normal	0	-0.656117	normal
atr-miR535	gene8164	UGACAACGAGAGAGAGCACGC	21	9.20895	2.43757	6.34816	0.0935597	-1.91758	normal	0.094191	-0.536697	normal
bdi-miR160f	gene8529	UGCCUGGCUCCCUGUAUGCC	20	10.7438	9.75027	8.88742	0.151626	-0.139986	normal	0.0946774	-0.273671	normal
bdi-miR166e-3p	gene9648	CUCGGACCAGGCUUCAUUCCC	21	12123.6	14167.1	13666.3	0	0.224733	normal	0	0.172808	normal
bdi-miR172d	gene9732	AGAAUCCUGAUGAUGCUGCAG	21	4.60448	0	5.07853	0.146015	-25.4565	normal	0.135104	0.141358	normal
bdi-miR393a	gene7620	UCCAAAGGGAUCGCAUUGAUC	21	10.7438	4.87514	10.1571	0.112416	-1.14	normal	0.0967461	-0.0810158	normal
bdi-miR397b-5p	gene9741	AUUGAGUGCAGCGUUGAUGAA	21	6.1393	0	10.1571	0.0926528	-25.8716	normal	0.0808833	0.726342	normal
bna-miR156a	gene8527	UGACAGAAGAGAGUGAGCACA	21	24.5572	4.87514	11.4267	0.00740261	-2.33264	down	0.0182231	-1.10374	down
bna-miR167a	gene38566	UGAAGCUGCCAGCAUGAUCUAA	22	199.527	173.067	184.097	0.0263474	-0.205253	normal	0.0239303	-0.116123	normal
bna-miR167d	gene9920	UGAAGCUGCCAGCAUGAUCU	20	79.8109	90.19	45.7067	0.0496878	0.176382	normal	0.00274055	-0.80418	normal
bra-miR164e-5p	gene9660	UGGAGAAGCAGGGCACGUGCAA	22	73.6716	112.128	95.2224	0.0083708	0.605967	normal	0.0182603	0.370192	normal
cca-miR408	gene746	UGCACUGCCUCUUCCCUGGCU	21	1.53483	7.3127	16.5052	0.0931125	2.25235	normal	0.00237622	3.4268	up
cme-miR156j	gene8527	GUUGACAGAAGAGAGUGAGCAC	22	27.6269	9.75027	16.5052	0.0189068	-1.50256	down	0.0289993	-0.743153	normal
cme-miR166g	gene986	UCGGACCAGGCUUCAUUCCC	20	604.721	589.891	618.311	0.0232695	-0.0358205	normal	0.0171685	0.0320618	normal
cme-miR168	gene9276	UCGCUUGGUGCAGGUCGGGA	20	274.734	197.443	462.146	0.00201304	-0.476598	normal	0	0.750314	normal
cme-miR319c	gene9523	UUGGACUGAAGGGAGCUCCU	20	22804.4	16829	20667.1	0	-0.438368	normal	0	-0.141981	normal
cme-miR396e	gene9962	UUCCACGGCUUUCUUGAACUG	21	669.184	994.528	496.426	0	0.571609	normal	4.65438e-06	-0.430824	normal
cme-miR399d	gene8113	UGCCAAAGGAGAGUUGCCCUU	21	1.53483	7.3127	3.8089	0.0931125	2.25235	normal	0.137099	1.31132	normal
cpa-miR159b	gene9291	CUUGGAUUGAAGGGAGCUCC	20	50589.4	23117.9	100438	0	-1.12982	down	0	0.989399	normal
cpa-miR166e	gene952	GGACCAGGCUUCAUUCCCC	19	8074.72	7688.09	8554.78	0.000851171	-0.0707864	normal	8.53521e-05	0.0833191	normal
cpa-miR172a	gene9732	GGGAAUCUUGAUGAUGCUGCA	21	3.06965	2.43757	2.53926	0.270798	-0.332636	normal	0.169091	-0.273667	normal
cpa-miR319	gene8810	AUUGGACUGAAGGGAGCUCC	20	1195.63	570.391	1568	0	-1.06775	down	0	0.391151	normal
csi-miR160	gene9704	GCCUGGCUCCCUGUAUGCCAU	21	36.8358	31.6884	57.1334	0.0821818	-0.217154	normal	0.0145455	0.633226	normal
csi-miR166a	gene7234	UCGGACCAGGCUUCAUUCCCCC	22	8308.01	7944.03	8850.6	0.0011236	-0.064631	normal	2.68821e-05	0.0912729	normal
csi-miR171a	gene7646	UUGAGCCGCGCCAAUAUCAC	20	0	0	5.07853	--	--	--	0.0455768	25.5979	up
csi-miR172a-3p	gene9734	AGAAUCUUGAUGAUGCUGCA	20	52.1841	34.1259	36.8193	0.034441	-0.612743	normal	0.0238633	-0.503148	normal
csi-miR827	gene9943	UUAGAUGACCAUCAACAAACA	21	1.53483	4.87514	3.8089	0.172074	1.66738	normal	0.137099	1.31132	normal
ctr-miR171	gene7509	UUGAGCCGCGUCAAUAUCUCC	21	653.836	702.02	782.093	0.0153367	0.102583	normal	0.000470845	0.258413	normal
egu-miR172d	gene9732	UGAAUCUUGAUGAUGCUGCAC	21	1.53483	0	0	0.377671	-23.8715	normal	0.206591	-23.8715	normal
ghr-miR393	gene7620	UCCAAAGGGAUCGCAUUGAUCU	22	10.7438	17.063	10.1571	0.0933484	0.667367	normal	0.0967461	-0.0810158	normal
gma-miR156k	gene8527	UUGACAGAAGAGAGUGAGCAC	21	27.6269	9.75027	15.2356	0.0189068	-1.50256	down	0.0242952	-0.858627	normal
gma-miR159b-3p	gene9523	AUUGGAGUGAAGGGAGCUCCA	21	10.7438	19.5005	3.8089	0.0702899	0.860007	normal	0.0398365	-1.49606	down
gma-miR162a	gene9634	UCGAUAAACCUCUGCAUCCA	20	982.288	989.653	1298.83	0.018968	0.0107758	normal	0	0.402998	normal
gma-miR164b	gene9811	UGGAGAAGCAGGGCACGUGC	20	73.6716	112.128	95.2224	0.0083708	0.605967	normal	0.0182603	0.370192	normal
gma-miR166m	gene952	CGGACCAGGCUUCAUUCCCC	20	6.1393	4.87514	6.34816	0.197985	-0.332642	normal	0.121991	0.0482734	normal
gma-miR168b	gene9728	UCGCUUGGUGCAGGUCGGG	19	263.99	180.38	448.18	0.00107903	-0.549443	normal	0	0.763596	normal
gma-miR171k-3p	gene41862	UUGAGCCGCGCCAAUAUCACU	21	303.895	156.004	311.06	0	-0.961989	normal	0.0230401	0.0336171	normal
gma-miR171k-5p	gene9869	CGAUGUUGGUGAGGUUCAAUC	21	138.134	92.6276	123.154	0.00663193	-0.576558	normal	0.0252124	-0.165605	normal
gma-miR390a-3p	gene9749	CGCUAUCCAUCCUGAGUUUC	20	245.572	255.945	319.947	0.0334845	0.0596855	normal	0.00128838	0.381688	normal
gma-miR390e	gene9803	AGCUCAGGAGGGAUAGCGCC	20	1195.63	877.524	1175.68	0	-0.446258	normal	0.0131523	-0.0242755	normal
gma-miR393c-3p	gene811	AUCAUGCUAUCCCUUUGGAUU	21	65.9975	17.063	102.84	0.000109489	-1.95154	down	0.00375923	0.639921	normal
gma-miR396a-3p	gene8657	UUCAAUAAAGCUGUGGGAAG	20	2612.27	2327.88	1136.32	0.000287986	-0.16629	normal	0	-1.20094	down
gma-miR396b-3p	gene841	GCUCAAGAAAGCUGUGGGAGA	21	11830.4	7500.4	8915.35	0	-0.657464	normal	0	-0.408139	normal
gma-miR396h	gene9964	UCCACAGCUUUCUUGAACUG	20	1278.51	2140.18	798.598	0	0.743272	normal	0	-0.678921	normal
gma-miR408d	gene9524	UGCACUGCCUCUUCCCUGGC	20	1.53483	7.3127	16.5052	0.0931125	2.25235	normal	0.00237622	3.4268	up
hbr-miR156	gene9821	UUGACAGAAGAUAGAGAGC	19	21.4876	2.43757	16.5052	0.0051791	-3.13997	down	0.0592606	-0.380584	normal
hbr-miR166a	gene986	UCGGACCAGGCUUCAUUCC	19	93.6243	34.1259	118.076	0.000119565	-1.45602	down	0.0163816	0.334757	normal
htu-miR171a	gene9120	UGAUUGAGCCGUGCCAAUAU	20	16.8831	26.8132	25.3926	0.0634306	0.667364	normal	0.041476	0.588828	normal
mdm-miR159c	gene9202	GAAUUCCUUCUCCUCUCCUUU	21	26.092	24.3757	95.2224	0.0997589	-0.0981639	normal	0	1.86769	up
mdm-miR167a	gene40439	AGAUCAUCUGGCAGUUUCACC	21	0	0	3.8089	--	--	--	0.0793973	25.1829	normal
mdm-miR167h	gene4890	UGAAGCUGCCAGCAUGAUCUUA	22	30.6965	19.5005	34.2801	0.060031	-0.654563	normal	0.0542806	0.159297	normal
mdm-miR2118a	gene8630	CUACCGAUGCCACUAAGUCCCA	22	538.724	463.138	1246.78	0.00694737	-0.218103	normal	0	1.21059	up
mdm-miR319c	gene9760	AUCCAACGAAGCAGGAGCUGA	21	1746.63	1282.16	1768.6	0	-0.445998	normal	0.0112293	0.0180303	normal
mdm-miR3627a	gene9098	UCGCAGGAGAGAUGGCACUA	20	3.06965	2.43757	6.34816	0.270798	-0.332636	normal	0.100439	1.04825	normal
mdm-miR391	gene3852	UACGCAGGAGAGAUGACGCCG	21	228.689	370.51	234.882	9.84252e-06	0.696127	normal	0.0252343	0.0385486	normal
mdm-miR393d	gene39571	AUCAUGCGAUCCCUUCGGACG	21	10.7438	9.75027	13.9659	0.151626	-0.139986	normal	0.0794276	0.378404	normal
mdm-miR397a	gene9741	UUGAGUGCAGCGUUGAUGAAA	21	10.7438	7.3127	17.7748	0.143735	-0.555028	normal	0.0493532	0.726329	normal
mdm-miR408b	gene9561	ACAGGGAAGAGGUAGAGCAUG	21	18.4179	58.5016	87.6046	0.000463668	1.66737	up	0	2.2499	up
mdm-miR477b	gene7704	ACUCUCCCUCAAGGGCUUCGAC	22	29.1617	26.8132	30.4712	0.0941754	-0.121131	normal	0.0591392	0.0633715	normal
mdm-miR482b	gene7627	UCUUUCCUAUCCCUCCCAUUCC	22	1849.46	2518.01	1933.65	0	0.445175	normal	0.00641943	0.0642185	normal
mdm-miR482c	gene7511	UCUUUCCUAACCCUCCCAUUCC	22	5253.71	6873.94	6533.52	0	0.387802	normal	0	0.314526	normal
mdm-miR482d	gene9401	AAUGGAAGGGUAGGAAAGAAG	21	1235.53	1062.78	1306.45	0.000933555	-0.217293	normal	0.00731205	0.080518	normal
mdm-miR535d	gene9118	UGACGACGAGAGAGAGCACGC	21	4.60448	0	1.26963	0.146015	-25.4565	normal	0.0969484	-1.85867	normal
mdm-miR7120a	gene9918	UGUUAUAUUGUCAGAUUGUCA	21	655.37	984.777	656.4	0	0.587487	normal	0.0174299	0.00226385	normal
mdm-miR7121d	gene6772	UCCUCUUGGUGAUCGCCCUGC	21	2340.61	1720.92	3147.42	0	-0.443701	normal	0	0.427285	normal
mdm-miR7122a	gene6254	UUAUACAGAGAAAUCACGGUCG	22	316.174	585.016	406.282	0	0.887758	normal	0.000696145	0.361763	normal
mdm-miR7124a	gene9915	CACCAAUAUCAACUUUAUUUG	21	21.4876	60.9392	25.3926	0.000788591	1.50387	up	0.0601512	0.240904	normal
mdm-miR7125	gene6337	CGAACUUAUUGCAACUAGCUU	21	558.676	865.337	1199.8	0	0.631249	normal	0	1.10271	up
mdm-miR827	gene8921	UUAGAUGACCAUCAACGAACA	21	583.234	282.758	1131.24	0	-1.04451	down	0	0.955762	normal
mdm-miR858	gene965	UUCGUUGUCUGUUCGACCUGA	21	36.8358	4.87514	38.089	0.000421603	-2.9176	down	0.0538773	0.0482658	normal
mes-miR160h	gene36951	UGCCUGGCUCCCUGUAUGCCAUU	23	38.3706	31.6884	57.1334	0.0768189	-0.276047	normal	0.0177398	0.574333	normal
mes-miR164d	gene883	UGGAGAAGCAGGGCACAUGCU	21	1.53483	2.43757	0	0.293315	0.667411	normal	0.206591	-23.8715	normal
mes-miR166i	gene5983	UUGGACCAGGCUUCAUUCCCC	21	79.8109	95.0651	104.11	0.0415462	0.25233	normal	0.0154938	0.383448	normal
mes-miR319h	gene9523	CUUGGACUGAAGGGAGCUCCU	21	22667.8	16631.5	20432.2	0	-0.446726	normal	0	-0.149803	normal
mtr-miR171c	gene9129	UGAUUGAGCCGUGCCAAUAUU	21	6.1393	0	1.26963	0.0926528	-25.8716	normal	0.0567596	-2.2737	normal
mtr-miR4414a-5p	gene6865	AGCUGCUGACUCGUUGGUUCA	21	1266.23	780.022	1632.75	0	-0.698954	normal	0	0.36676	normal
nta-miR160d	gene40344	UGCCUGGCUCCCUGCAUGCCA	21	0	0	1.26963	--	--	--	0.248011	23.5979	normal
osa-miR396a-3p	gene7726	GUUCAAUAAAGCUGUGGGAA	20	237.898	153.567	93.9527	0.000666667	-0.631476	normal	0	-1.34034	down
ppe-miR169k	gene8510	GAGCCAAGGAUGAAUUGCCGG	21	1.53483	0	2.53926	0.377671	-23.8715	normal	0.186376	0.72638	normal
ppe-miR319b	gene6953	UAGCUGCCGAGUCAUUCAUCCA	22	52.1841	34.1259	44.4371	0.034441	-0.612743	normal	0.0399123	-0.231846	normal
ppe-miR398b	gene7191	CGUGUUCUCAGGUCGCCCCUG	21	1516.41	1818.43	2484.67	2.14008e-05	0.262033	normal	0	0.712396	normal
ppe-miR858	gene965	CUCGUUGUCUGUUCGACCUUG	21	222.55	90.19	427.866	0	-1.30309	down	0	0.943031	normal
ppt-miR319a	gene967	CUUGGACUGAAGGGAGCUCC	20	9119.93	7549.15	6096.77	0	-0.272709	normal	0	-0.580978	normal
ppt-miR319c	gene901	CUUGGACUGAAGGGAGCUCCC	21	18259.8	13160.4	13218.1	0	-0.472466	normal	0	-0.466153	normal
pta-miR319	gene9523	UUGGACUGAAGGGAGCUCC	19	824.201	494.826	689.41	0	-0.736074	normal	0.000374353	-0.257634	normal
ptc-miR396e-3p	gene9619	CUCAAGAAAGCUGUGGGAGA	20	12204.9	7834.34	9185.79	0	-0.63958	normal	0	-0.409989	normal
sly-miR395a	gene9812	CUGAAGUGUUUGGGGGAACUCC	22	15.3483	12.1878	45.7067	0.124326	-0.332641	normal	0.000606483	1.57433	up
sly-miR397	gene9741	AUUGAGUGCAGCGUUGAUGA	20	0	0	1.26963	--	--	--	0.248011	23.5979	normal
stu-miR156d-3p	gene8814	GCUCUCUAUGCUUCUGUCAUCA	22	15.3483	2.43757	26.6623	0.0238694	-2.65455	down	0.0286862	0.796722	normal
stu-miR172c-3p	gene9734	AGAAUCUUGAUGAUGCUGC	19	46.0448	29.2508	33.0104	0.0368428	-0.654562	normal	0.0281231	-0.480118	normal
unconservative_NW_008988039.1_117	gene3676	AUAAAAUGUUGACGUGGCUUAACC	24	563.281	960.402	710.994	0	0.769784	normal	8.54859e-05	0.335982	normal
unconservative_NW_008988039.1_127	gene9469	UAACGAACUUGUCGUAGGAUG	21	2075.08	1776.99	2809.69	6.57895e-05	-0.223736	normal	0	0.437244	normal
unconservative_NW_008988039.1_219	gene26944	ACGUGAUUGAUUUAAGAUAUUGUC	24	291.617	409.511	337.722	0.000285461	0.48983	normal	0.0088161	0.211762	normal
unconservative_NW_008988039.1_231	gene3676	AUAAAAUGUUGACGUGGCUUAACC	24	747.46	1330.91	959.842	0	0.832347	normal	4.65438e-06	0.3608	normal
unconservative_NW_008988039.1_252	--	AGUUCAUGGAUCAACACUCACGGA	24	118.182	126.754	157.434	0.0453705	0.101021	normal	0.00639846	0.413746	normal
unconservative_NW_008988039.1_354	gene3676	AUAAAAUGUUGACGUGGCUUAACC	24	610.86	1023.78	759.24	0	0.744989	normal	0.000110287	0.313713	normal
unconservative_NW_008988039.1_378	gene7655	AAUAAUUUCUGACCGCACAAUGUA	24	673.788	1238.28	995.391	0	0.877975	normal	0	0.562968	normal
unconservative_NW_008988039.1_434	gene41461	AAUAUAAAAUGUUGACGUGGCUUA	24	448.169	621.58	637.355	3.06513e-05	0.471897	normal	0	0.508055	normal
unconservative_NW_008988039.1_81	gene5869	AUAAAAUAUUGACGUGGCUUAACC	24	2982.17	5713.66	3626.07	0	0.938055	normal	0	0.282046	normal
unconservative_NW_008988040.1_727	gene40530	AAUAGGAAUAUAAAAUGUUGACGU	24	300.826	482.638	372.002	0	0.682015	normal	0.00237121	0.306383	normal
unconservative_NW_008988040.1_743	gene41074	CUUGGACUGAAGGGAGCUCCUUA	23	21.4876	26.8132	45.7067	0.0907077	0.319439	normal	0.00459901	1.0889	up
unconservative_NW_008988040.1_752	gene398	AAUUUGAUCUAACGGCUAAAGUU	23	1066.7	1854.99	1192.18	0	0.798251	normal	0.00166496	0.160448	normal
unconservative_NW_008988040.1_848	gene3676	AUAAAAUGUUGACGUGGCUUAACC	24	658.44	1116.41	820.182	0	0.761738	normal	7.575e-05	0.316892	normal
unconservative_NW_008988040.1_856	gene34564	AUAUGAUUUCUGACCGUAUGACGU	24	59.8582	151.129	125.694	2.0284e-06	1.33616	up	3.02622e-05	1.07029	up
unconservative_NW_008988040.1_877	gene29801	AACUGUUGUUUUACGUUUCUGAUU	24	153.483	421.699	143.468	0	1.45814	up	0.0278562	-0.0973412	normal
unconservative_NW_008988041.1_1027	gene8379	ACCUAGCUCUGAUACCAUAAA	21	22620.3	21204.4	31033.6	0	-0.0932513	normal	0	0.456216	normal
unconservative_NW_008988042.1_1487	gene40530	AUAGGAAUAUAAAAUGUUGACGUG	24	1037.54	1779.42	1312.8	0	0.778241	normal	0	0.339477	normal
unconservative_NW_008988042.1_1535	gene35810	UGACGUGACUUAACCGUGACCACA	24	4687.36	9508.95	5397.2	0	1.02051	up	0	0.203438	normal
unconservative_NW_008988042.1_1550	gene41660	AUCUUGAUCAAGAGUGUGUGAAGU	24	75.2064	119.441	95.2224	0.00502052	0.667368	normal	0.0203048	0.340446	normal
unconservative_NW_008988042.1_1646	gene3676	AUAAAAUGUUGACGUGGCUUAACC	24	618.535	1057.9	773.206	0	0.774283	normal	8.44482e-05	0.321998	normal
unconservative_NW_008988043.1_1780	gene4535	AGUGAGAGAUCUUAGGUUUGAUUA	24	237.898	638.643	304.712	0	1.42467	up	0.00213389	0.357102	normal
unconservative_NW_008988044.1_1897	gene3676	AUAAAAUGUUGACGUGGCUUAACC	24	618.535	1057.9	773.206	0	0.774283	normal	8.44482e-05	0.321998	normal
unconservative_NW_008988044.1_1914	gene26291	AAAGUGUUCGGAACACAGGACGGU	24	55.2537	53.6265	88.8742	0.0715469	-0.043125	normal	0.0043069	0.685694	normal
unconservative_NW_008988045.1_2150	--	ACGUGUCUAUCUGUGAUUGGUGAU	24	1524.08	2337.63	1655.6	0	0.617105	normal	0.0023137	0.119414	normal
unconservative_NW_008988046.1_2273	gene35046	AGAGUGAUUUAUAAUAUGAACGGU	24	138.134	209.631	124.424	0.00133546	0.601779	normal	0.0261331	-0.150808	normal
unconservative_NW_008988047.1_2421	--	AAUGGACGUGAAUGGAGAAUCUCC	24	112.042	102.378	86.335	0.0472149	-0.130139	normal	0.0141879	-0.376025	normal
unconservative_NW_008988049.1_2731	gene10836	AUAAAAUAUUAACGUGACUUAACU	24	105.903	173.067	194.254	0.00101951	0.708591	normal	8.85965e-06	0.875199	normal
unconservative_NW_008988050.1_2981	gene37881	AAAUCGAUUUUCAGGAUACUAUGA	24	72.1368	56.0641	101.571	0.0421135	-0.363658	normal	0.00942667	0.493674	normal
unconservative_NW_008988051.1_3211	gene39027	AACGAAAAACUUCCGAUACUGUUC	24	845.689	1698.98	1016.97	0	1.00647	up	0.000111886	0.266086	normal
unconservative_NW_008988052.1_3452	--	AUAUUACGUGACAGUGUGACGGUC	24	313.104	699.582	373.272	0	1.15985	up	0.00473909	0.253583	normal
unconservative_NW_008988053.1_3564	gene463	AAUCGAAUCUAAGACCUUUCACUU	24	3419.59	7578.4	4098.37	0	1.14807	up	0	0.261227	normal
unconservative_NW_008988054.1_3687	gene8938	UUGCGUUCCACUGAUUCUUUCG	22	595.512	524.077	1081.73	0.00852956	-0.184352	normal	0	0.861132	normal
unconservative_NW_008988054.1_3694	gene33572	AUAUUUUGUAAAUCAUAUGACGUG	24	58.3234	82.8773	31.7408	0.0234392	0.506902	normal	0.00489033	-0.877736	normal
unconservative_NW_008988054.1_3713	gene32293	AAUGUAUUCCUGUCGGUUAUAACC	24	101.298	297.383	180.288	0	1.55371	up	3.74074e-05	0.831688	normal
unconservative_NW_008988054.1_3751	gene41461	AAUAUAAAAUGUUGACGUGACUUA	24	709.089	1099.34	898.899	0	0.632603	normal	1.60956e-05	0.342192	normal
unconservative_NW_008988054.1_3884	gene3676	AUAAAAUGUUGACGUGGCUUAACC	24	618.535	1057.9	773.206	0	0.774283	normal	8.44482e-05	0.321998	normal
unconservative_NW_008988055.1_3965	gene3676	AUAAAAUGUUGACGUGGCUUAACC	24	610.86	1023.78	759.24	0	0.744989	normal	0.000110287	0.313713	normal
unconservative_NW_008988055.1_4009	gene7923	CUUGCAUAUCUCAGGAGCUGC	21	145.808	109.691	191.714	0.0155612	-0.410634	normal	0.00478954	0.394885	normal
unconservative_NW_008988055.1_4033	gene38166	AAUUUCAUCGGAUGAUUAGACGUU	24	67.5323	124.316	43.1675	0.00101144	0.880362	normal	0.00979766	-0.645632	normal
unconservative_NW_008988055.1_4060	gene41112	AGUAAAAAGAGAUGUGUGGAUAGC	24	84.4154	151.129	91.4135	0.00055802	0.840204	normal	0.0344887	0.114901	normal
unconservative_NW_008988056.1_4182	gene575	AAGUGAUCUGGAUCUUUGAAAUUU	24	385.241	801.96	531.976	0	1.05777	up	1.27311e-05	0.465599	normal
unconservative_NW_008988056.1_4292	gene22676	AACACGUGAUAGGUUUGAGACACU	24	24.5572	80.4397	41.8978	3.81679e-05	1.71176	up	0.0163823	0.770728	normal
unconservative_NW_008988058.1_4654	gene8486	AUAAUGACACGUGAUGUACCACCU	24	98.2288	199.881	162.513	7.95229e-06	1.02492	up	0.000248615	0.726336	normal
unconservative_NW_008988060.1_4897	gene33962	CUGUGAGGAGUGUAGAAUGAGAUU	24	1886.3	3702.67	2006.02	0	0.973005	normal	0.00362112	0.0887753	normal
unconservative_NW_008988062.1_5173	gene41112	AGUAAAAAGAGAUGUGUGGAUAGC	24	65.9975	107.253	68.5601	0.0055134	0.700535	normal	0.041247	0.0549578	normal
unconservative_NW_008988063.1_5447	gene3676	AUAAAAUGUUGACGUGGCUUAACC	24	610.86	1023.78	759.24	0	0.744989	normal	0.000110287	0.313713	normal
unconservative_NW_008988065.1_5761	gene3676	AUAAAAUGUUGACGUGGCUUAACC	24	610.86	1023.78	759.24	0	0.744989	normal	0.000110287	0.313713	normal
unconservative_NW_008988066.1_5943	gene41461	AAUAUAAAAUGUUGACGUGACUUA	24	718.298	1104.22	923.022	0	0.62037	normal	4.65438e-06	0.361782	normal
unconservative_NW_008988066.1_6064	gene7869	UGACUAAACGAUCUUAAUUUUAAU	24	142.739	372.948	138.39	0	1.3856	up	0.0301062	-0.0446379	normal
unconservative_NW_008988068.1_6293	--	AUGAACGACUGUAUUCAUUAAUAC	24	158.087	436.325	109.188	0	1.46468	up	0.00221945	-0.5339	normal
unconservative_NW_008988069.1_6373	gene37293	AAAAUGUUGACGUGGCUUAACCGU	24	428.216	872.649	492.617	0	1.02706	up	0.00525274	0.202127	normal
unconservative_NW_008988069.1_6441	gene34930	GAGAUUGGCAUAACUCUUCACUUU	24	465.052	1601.48	509.122	0	1.78394	up	0.0111133	0.13062	normal
unconservative_NW_008988070.1_6684	gene8379	ACCUAGCUCUGAUACCAUAAA	21	23053.1	21743.1	31499.6	0	-0.0844012	normal	0	0.450373	normal
unconservative_NW_008988071.1_6717	gene5193	AUUGAUGUUAAACUGUGAGGUGAC	24	414.403	677.644	523.088	0	0.709493	normal	0.000392641	0.336021	normal
unconservative_NW_008988071.1_6747	gene40530	AAUAGGAAUAUAAAAUGUUGACGU	24	302.361	485.076	370.732	0	0.681941	normal	0.00286473	0.294108	normal
unconservative_NW_008988071.1_6751	gene10836	AUAAAAUAUUAACGUGACUUAACU	24	125.856	192.568	198.063	0.00162791	0.613597	normal	0.000207247	0.654185	normal
unconservative_NW_008988071.1_6806	gene7514	AUCGGUCUUCAAUGUAUAUUUUGA	24	95.1592	119.441	119.345	0.0269802	0.327881	normal	0.0165922	0.326728	normal
unconservative_NW_008988071.1_6839	gene33128	AUGUCUCAUUUGUGUCUCUUUACU	24	346.87	624.017	543.402	0	0.847189	normal	0	0.647624	normal
unconservative_NW_008988076.1_7418	gene34657	AUCCGGACUGUUGAAAUUUGAUCC	24	144.274	465.575	218.377	0	1.69021	up	0.000267959	0.598011	normal
unconservative_NW_008988076.1_7511	gene9831	AAUGUUGUCUGAUUCGAAAUC	21	1428.92	1386.98	1503.24	0.0141244	-0.0429844	normal	0.00711399	0.0731517	normal
unconservative_NW_008988076.1_7514	gene7162	CAAAUUAUGACGUUGGCUCUC	21	713.694	616.705	903.978	0.00448895	-0.210725	normal	1.60956e-05	0.340982	normal
unconservative_NW_008988076.1_7539	--	ACGGUCUUGGGUUAGAUAAUAACU	24	35.301	58.5016	43.1675	0.019663	0.728767	normal	0.0415961	0.290236	normal
unconservative_NW_008988077.1_7619	gene29414	AAAGGACACUCCGCUACUUCAUGU	24	58.3234	124.316	83.7957	0.000168459	1.09187	up	0.0116978	0.522801	normal
unconservative_NW_008988077.1_7624	--	AUUACGAUCUAGAUGUAUUCCUUU	24	42.9751	117.003	52.0549	9.84252e-06	1.44498	up	0.0375148	0.276533	normal
unconservative_NW_008988079.1_7787	gene38418	AAUCCAGAGUCUUGAAAUUUGAUC	24	81.3457	207.193	124.424	0	1.34884	up	0.0025457	0.613126	normal
unconservative_NW_008988079.1_7826	--	ACGUGUCCAUCUGUGAUUGUAAGC	24	59.8582	56.0641	73.6386	0.0682516	-0.0944716	normal	0.028236	0.298913	normal
unconservative_NW_008988083.1_8273	gene4735	UUGAUCUGCGACGCCGGACGUG	22	279.338	146.254	389.777	2.0284e-06	-0.933536	normal	8.44482e-05	0.480636	normal
unconservative_NW_008988083.1_8333	gene28613	AGGGAUCUGAAGAAUCAAUUAAUC	24	142.739	260.82	158.704	7.95229e-06	0.869677	normal	0.0244865	0.152962	normal
unconservative_NW_008988084.1_8500	gene41074	CUUGGACUGAAGGGAGCUCCUUA	23	21.4876	26.8132	45.7067	0.0907077	0.319439	normal	0.00459901	1.0889	up
unconservative_NW_008988084.1_8517	gene840	AAGGCUUUAAGGAAGUUGUUGG	22	4279.09	4570.44	4820.79	0.00105016	0.095028	normal	0	0.171965	normal
unconservative_NW_008988084.1_8520	gene38472	UUCAAUUUCCUAAAGUUUCUCUC	23	299.291	777.584	398.664	0	1.37745	up	0.000272904	0.413626	normal
unconservative_NW_008988085.1_8672	gene7869	UGACUAAACGAUCUUAAUUUUAAU	24	138.134	280.32	112.997	0	1.021	up	0.0164501	-0.289785	normal
unconservative_NW_008988086.1_8826	gene35046	AGUGUGAUUUAUAAUAUGAACGGU	24	130.46	316.884	149.817	0	1.28035	up	0.0220567	0.199588	normal
unconservative_NW_008988086.1_8913	gene36612	AUCUCGUGAUCGUGAUUGUUCAUC	24	102.833	163.317	135.851	0.00181259	0.667367	normal	0.00934208	0.401713	normal
unconservative_NW_008988087.1_8989	gene41461	AAUAUAAAAUGUUGACGUGGCUUA	24	506.492	994.528	793.52	0	0.973471	normal	0	0.647726	normal
unconservative_NW_008988087.1_9055	gene30589	AAGUGAUUUAGAUUUUUGAAAUUU	24	65.9975	124.316	53.3245	0.000786195	0.913529	normal	0.0293448	-0.307613	normal
unconservative_NW_008988088.1_9121	gene3676	AUAAAAUGUUGACGUGGCUUAACU	24	8410.84	14849.7	11622.2	0	0.820108	normal	0	0.466562	normal
unconservative_NW_008988088.1_9153	gene25234	GUAUUACGGUCUAAUGAUAUUCUU	24	1395.16	2357.13	1377.55	0	0.756604	normal	0.0125096	-0.0183214	normal
unconservative_NW_008988089.1_9306	gene31921	AUGUUGAACCAUCUGCAAUCUUGC	24	30.6965	78.0022	64.7512	0.000465517	1.34544	up	0.00135122	1.07683	up
unconservative_NW_008988089.1_9320	gene33572	AUAUUUUGUAAAUCAUAUGACGUG	24	44.5099	75.5646	20.3141	0.0100077	0.763584	normal	0.00384771	-1.13164	down
unconservative_NW_008988089.1_9335	gene5002	AUUGGACUAAGCUAGAUAAAAACU	24	69.0671	119.441	46.9764	0.00219364	0.790225	normal	0.0137354	-0.556062	normal
unconservative_NW_008988090.1_9473	gene7818	UAAAUGAGUUUGAAUUUUGAGAUU	24	426.681	743.458	469.764	0	0.801092	normal	0.0112379	0.138776	normal
unconservative_NW_008988092.1_9652	gene9653	UGUGAGUUGACAGACUUUGAUU	22	76.7413	99.9403	62.212	0.0274397	0.381063	normal	0.0268596	-0.30281	normal
unconservative_NW_008988092.1_9668	gene36348	AUCUGUUAUAACCUUGGAUAAUAC	24	69.0671	163.317	55.8638	4.01606e-06	1.2416	up	0.0286612	-0.306085	normal
unconservative_NW_008988092.1_9769	gene672	AAGAUCUUUCGUGGACUGCAUGAC	24	87.485	143.816	107.919	0.0019115	0.717122	normal	0.0203439	0.302837	normal
unconservative_NW_008988092.1_9781	gene660	AAUUUCUUUGAACUCAAUUACAUG	24	425.147	1057.9	450.719	0	1.31518	up	0.0165739	0.0842685	normal
unconservative_NW_008988093.1_9829	gene40530	AUAGGAAUAUAAAAUGUUGACGUG	24	1146.51	1971.99	1489.28	0	0.782399	normal	0	0.377359	normal
unconservative_NW_008988099.1_10503	gene40553	ACCAAACACUUUUUUGAGCUCAGC	24	125.856	248.632	121.885	2.0284e-06	0.982241	normal	0.0316502	-0.0462547	normal
unconservative_NW_008988100.1_10604	gene5193	AUUGACGUUAAACUGUGAGGUGAC	24	825.736	1762.36	1032.21	0	1.09376	up	1.27311e-05	0.321985	normal
unconservative_NW_008988103.1_10763	gene8488	AUACAUCUGUGUCAGACUAUGAUU	24	73.6716	117.003	119.345	0.00525538	0.667369	normal	0.00151725	0.695962	normal
unconservative_NW_008988104.1_10883	gene40530	AAUAGGAAUAUAAAAUGUUGACGU	24	500.353	828.773	609.423	0	0.728031	normal	0.000675704	0.284498	normal
unconservative_NW_008988106.1_11075	gene5193	AUUGACGUUAAACUGUGAGGUGAC	24	870.246	1889.12	1102.04	0	1.11822	up	4.65438e-06	0.340682	normal
unconservative_NW_008988106.1_11130	gene42131	AAAUGAUGACGUGACAUAACUUUG	24	141.204	209.631	144.738	0.00180488	0.570071	normal	0.0300705	0.0356638	normal
unconservative_NW_008988106.1_11181	gene28548	AAUCGUGUCUGUUUAUCGUAUAUC	24	445.099	723.958	609.423	0	0.701778	normal	4.65438e-06	0.453317	normal
unconservative_NW_008988108.1_11386	gene37582	AGGAGUGGCUGUUGAUCUUUCAGC	24	300.826	363.198	455.798	0.00782031	0.271827	normal	0	0.599466	normal
unconservative_NW_008988109.1_11458	gene40530	AUAGGAAUAUAAAAUGUUGACGUG	24	1146.51	1971.99	1489.28	0	0.782399	normal	0	0.377359	normal
unconservative_NW_008988111.1_11595	gene38396	AAAAACACGUGAUGUACCACUCAU	24	202.597	514.327	245.039	0	1.34407	up	0.00835483	0.274399	normal
unconservative_NW_008988111.1_11622	gene9195	AAUUGACGUUAAACUAUGAGAUG	23	414.403	1001.84	366.924	0	1.27355	up	0.00926173	-0.175554	normal
unconservative_NW_008988111.1_11692	gene5300	AGUGUAGAAUGAGAUUUUUGGAGU	24	7061.73	14467	7440.04	0	1.03467	up	0.000271726	0.0752889	normal
unconservative_NW_008988114.1_11879	gene398	AAUUUGAUCUAACGGCUAAAGUU	23	1599.29	2861.7	1832.08	0	0.839445	normal	8.54859e-05	0.196052	normal
unconservative_NW_008988114.1_11906	gene7923	CUUGCAUAUCUCAGGAGCUGC	21	145.808	109.691	191.714	0.0155612	-0.410634	normal	0.00478954	0.394885	normal
unconservative_NW_008988115.1_12017	--	AUCUAAAAGUAUUACUCAAGACGU	24	21.4876	56.0641	31.7408	0.0018945	1.38357	up	0.0347166	0.562834	normal
unconservative_NW_008988116.1_12041	gene8546	AGUUUUGUGUGUCUAAAUAGUAUU	24	55.2537	143.816	92.6831	2.0284e-06	1.38009	up	0.00255798	0.746235	normal
unconservative_NW_008988116.1_12064	gene6377	AAUUUGAUCUAAUGGCUAAAGUU	23	537.189	843.398	571.334	0	0.650785	normal	0.0138304	0.0889059	normal
unconservative_NW_008988117.1_12258	gene5869	AUAAAAUGUUGACGUGACUUAACC	24	3820.18	6196.3	5125.5	0	0.697766	normal	0	0.424053	normal
unconservative_NW_008988117.1_12280	gene5869	AUAAAAUAUUGACGUGGCUUAACC	24	1619.24	3037.21	2099.97	0	0.907429	normal	0	0.375052	normal
unconservative_NW_008988118.1_12336	gene34159	AUGACUAAACGAUCUCCAAAUUGA	24	150.413	336.384	140.929	0	1.16118	up	0.0282384	-0.0939588	normal
unconservative_NW_008988119.1_12380	Pyrus_newGene_22822	AUCUCGUGAUUGUGACCGUUCAUC	24	176.505	326.634	238.691	0	0.887967	normal	0.00169943	0.435435	normal
unconservative_NW_008988119.1_12385	gene20977	AUUCAUAGAUCUCUUUCUGGCGAG	24	42.9751	75.5646	58.4031	0.00799481	0.81421	normal	0.0245754	0.442544	normal
unconservative_NW_008988120.1_12584	gene3676	AUAAAAUGUUGACGUGGCUUAACC	24	618.535	1057.9	773.206	0	0.774283	normal	8.44482e-05	0.321998	normal
unconservative_NW_008988121.1_12640	gene8745	UUCUGGUCUGACAUAGCUUUC	21	1361.39	2169.44	1490.55	0	0.672239	normal	0.00213983	0.130762	normal
unconservative_NW_008988121.1_12712	gene5869	AUAAAAUGUUGACGUGACUUAACC	24	4942.14	8234.1	6434.49	0	0.736477	normal	0	0.380692	normal
unconservative_NW_008988123.1_12859	gene39425	AGUGAUCUGAACUUUUGAAAUUUC	24	136.599	195.005	132.042	0.00374791	0.513563	normal	0.0305374	-0.0489575	normal
unconservative_NW_008988133.1_13899	gene3676	AUAAAAUGUUGACGUGGCUUAACC	24	618.535	1057.9	773.206	0	0.774283	normal	8.44482e-05	0.321998	normal
unconservative_NW_008988133.1_13904	gene41063	AUGUCAUCUGUCGUGUUUAUUUAA	24	205.667	346.135	312.329	6e-06	0.751026	normal	3.02622e-05	0.602761	normal
unconservative_NW_008988134.1_13994	gene8605	CUAAUGACAUUAUAGAGGACA	21	2676.74	2815.39	2709.39	0.00518919	0.0728608	normal	0.00926743	0.0174958	normal
unconservative_NW_008988134.1_14020	gene3676	AUAAAAUGUUGACGUGGCUUAACC	24	618.535	1057.9	773.206	0	0.774283	normal	8.44482e-05	0.321998	normal
unconservative_NW_008988134.1_14063	gene39425	AGUGAUCUGAACUUUUGAAAUUUC	24	135.065	197.443	137.12	0.00264347	0.547787	normal	0.0308998	0.0217915	normal
unconservative_NW_008988137.1_14319	gene9751	AUCCUCGCCGGAUCUUCUUUGUGA	24	124.321	204.756	153.625	0.000407343	0.719836	normal	0.0135595	0.305349	normal
unconservative_NW_008988141.1_14618	gene3676	AUAAAAUGUUGACGUGGCUUAACC	24	610.86	1023.78	759.24	0	0.744989	normal	0.000110287	0.313713	normal
unconservative_NW_008988143.1_14779	gene8651	ACAUAUGAUUGUAUACAACUGGUG	24	682.997	1182.22	925.561	0	0.791547	normal	0	0.438449	normal
unconservative_NW_008988145.1_14954	--	AGUGAUCUGGUCCUUUGAAAUUCC	24	173.435	338.822	222.186	0	0.96613	normal	0.00477793	0.357368	normal
unconservative_NW_008988145.1_15032	gene5193	AUUGACGUUAAACUGUGAGGUGAU	24	399.055	943.339	544.672	0	1.24119	up	1.95736e-05	0.448802	normal
unconservative_NW_008988145.1_15038	gene35175	UUCCGAUCACAUUGAAAAAUCUCU	24	92.0895	243.757	128.233	0	1.40433	up	0.00640809	0.477657	normal
unconservative_NW_008988147.1_15241	gene41461	AAUAUAAAAUGUUGACGUGGCUUA	24	385.241	667.894	479.921	0	0.793857	normal	0.000858032	0.317035	normal
unconservative_NW_008988147.1_15310	gene9720	AGUAAAAUAGGAUGUGUGGAUAUC	24	342.266	728.833	375.811	0	1.09047	up	0.0141896	0.134889	normal
unconservative_NW_008988148.1_15367	gene5072	AGUUUUGAUUGUGAGCCUUAAGGC	24	121.251	270.57	76.1779	0	1.158	up	0.00164125	-0.670555	normal
unconservative_NW_008988151.1_15580	gene7987	UGGAUGAGUUUAAAUUUUGAGAUC	24	231.759	316.884	222.186	0.00155694	0.451331	normal	0.0248202	-0.0608582	normal
unconservative_NW_008988151.1_15641	gene7987	UGGAUGAGUUUAAAUUUUGAGAUC	24	231.759	316.884	222.186	0.00155694	0.451331	normal	0.0248202	-0.0608582	normal
unconservative_NW_008988152.1_15688	gene35046	AGAGUGAUUUAUAAUAUGAACGGU	24	99.7636	158.442	99.0313	0.0019869	0.667368	normal	0.0352382	-0.0106289	normal
unconservative_NW_008988152.1_15736	gene9720	AGUAAAAUAGGAUGUGUGGAUAGC	24	79.8109	141.379	106.649	0.000891667	0.824909	normal	0.0128391	0.418214	normal
unconservative_NW_008988155.1_15938	Pyrus_newGene_4304	AAACGAGCUGGUUCAGGACGAGUC	24	144.274	197.443	200.602	0.00592175	0.452629	normal	0.00192858	0.475527	normal
unconservative_NW_008988156.1_15998	gene41660	AUCUUGAUCAAGAGUGUGUGAAGU	24	75.2064	119.441	95.2224	0.00502052	0.667368	normal	0.0203048	0.340446	normal
unconservative_NW_008988158.1_16185	gene31989	AUGGUUGUUGAUAAUUGAAUUAUU	24	133.53	187.693	107.919	0.00501771	0.491211	normal	0.0157521	-0.307217	normal
unconservative_NW_008988160.1_16397	gene7571	UACGGUCUAGUGAUAUUCAUCUU	23	5723.36	11588.2	7126.44	0	1.01772	up	0	0.316319	normal
unconservative_NW_008988161.1_16438	gene9163	AGAGAUUUUUCAAUGUGCCUGAA	23	47.5796	99.9403	76.1779	0.000717428	1.07072	up	0.00669414	0.679029	normal
unconservative_NW_008988168.1_17140	gene21651	AAUGCACUUCCGAUCGUUACAGAU	24	170.366	372.948	274.24	0	1.13034	up	1.60956e-05	0.686807	normal
unconservative_NW_008988168.1_17159	gene5869	AUAAAAUAUUGACGUGAUUUAACU	24	250.177	487.514	430.405	0	0.962496	normal	0	0.782749	normal
unconservative_NW_008988173.1_17582	--	AUCCAAUCCUGGCUGAACACGUGU	24	49.1144	109.691	81.2564	0.000214286	1.15922	up	0.00438814	0.726335	normal
unconservative_NW_008988174.1_17641	gene3676	AUAAAAUGUUGACGUGGCUUAACC	24	563.281	960.402	710.994	0	0.769784	normal	8.54859e-05	0.335982	normal
unconservative_NW_008988174.1_17643	gene3676	AUAAAAUGUUGACGUGGCUUAACC	24	563.281	960.402	710.994	0	0.769784	normal	8.54859e-05	0.335982	normal
unconservative_NW_008988174.1_17672	gene3676	AUAAAAUGUUGACGUGGCUUAACC	24	508.027	823.898	658.939	0	0.69756	normal	4.42336e-05	0.375239	normal
unconservative_NW_008988177.1_17837	gene9720	AGUAAAAUAGGAUGUGUGGAUAGC	24	81.3457	138.941	111.728	0.00147619	0.772339	normal	0.00954149	0.457848	normal
unconservative_NW_008988183.1_18233	--	AUCUAAAAGUAUUACUCAAGACGU	24	21.4876	56.0641	31.7408	0.0018945	1.38357	up	0.0347166	0.562834	normal
unconservative_NW_008988184.1_18293	gene4855	UUAUUGUACUGGAAUAUACUUCU	23	158.087	784.897	187.905	0	2.31178	up	0.014277	0.249289	normal
unconservative_NW_008988185.1_18353	gene35207	AAAUAGACGAUCUGGACUAAAGUC	24	188.783	346.135	295.824	0	0.8746	normal	1.60956e-05	0.648007	normal
unconservative_NW_008988187.1_18510	gene6438	AUCUAUUUGUAUCAUCUCUCUAAU	24	322.313	770.271	335.183	0	1.2569	up	0.0212853	0.0564844	normal
unconservative_NW_008988189.1_18674	gene9839	GGAAUGUUGUCUGGUUCGAGA	21	144.274	92.6276	173.94	0.00392222	-0.639293	normal	0.0140683	0.269778	normal
unconservative_NW_008988195.1_19180	gene511	AAUAGCGUUCUAGGAUUCAUAUAG	24	128.925	346.135	167.591	0	1.4248	up	0.00730415	0.378413	normal
unconservative_NW_008988197.1_19351	gene10836	AUAAAAUAUUAACGUGACUUAACU	24	105.903	173.067	194.254	0.00101951	0.708591	normal	8.85965e-06	0.875199	normal
unconservative_NW_008988198.1_19407	gene3676	AUAAAAUGUUGACGUGGCUUAACC	24	563.281	960.402	710.994	0	0.769784	normal	8.54859e-05	0.335982	normal
unconservative_NW_008988198.1_19434	gene35175	UUCCGAUCACAUUGAAAAAUCUCU	24	87.485	202.318	115.536	0	1.20952	up	0.0123162	0.401241	normal
unconservative_NW_008988198.1_19438	gene5869	AUAAAAUAUUGACGUGGCUUAACC	24	956.196	1698.98	1279.79	0	0.829295	normal	0	0.420527	normal
unconservative_NW_008988199.1_19452	gene398	AAUUUGAUCUAACGGCUAAAGUU	23	1117.35	2006.12	1260.74	0	0.844322	normal	0.000942512	0.174191	normal
unconservative_NW_008988199.1_19508	gene4535	AAGUGAGAGAUUUUAGAUUCGAUU	24	382.171	850.711	450.719	0	1.15445	up	0.0038736	0.238009	normal
unconservative_NW_008988201.1_19587	gene6194	UGACUGGCUCUUAUCUUUCAUG	22	96.694	48.7514	60.9423	0.00181392	-0.987983	normal	0.00361505	-0.665982	normal
unconservative_NW_008988201.1_19588	gene6194	UGACUGGCUCUUAUCUUUCAUG	22	96.694	48.7514	60.9423	0.00181392	-0.987983	normal	0.00361505	-0.665982	normal
unconservative_NW_008988202.1_19724	--	AGGUGACUGGUCCGUGAGAAAACU	24	208.736	614.267	351.688	0	1.55719	up	0	0.752615	normal
unconservative_NW_008988205.1_19920	gene3676	AUAAAAUGUUGACGUGGCUUAACC	24	523.375	850.711	671.635	0	0.700823	normal	6.53957e-05	0.359832	normal
unconservative_NW_008988206.1_19954	gene6050	AGGAACACAACUCGAUACAUCAAG	24	297.756	570.391	295.824	0	0.93782	normal	0.0238262	-0.00939099	normal
unconservative_NW_008988207.1_20092	gene9720	AGUAAAAUAGGAUGUGUGGAUAUC	24	340.731	731.27	373.272	0	1.10177	up	0.0145268	0.131592	normal
unconservative_NW_008988208.1_20124	gene2890	ACACGGUCUGGUACAUGAAAUGUC	24	182.644	421.699	267.892	0	1.20718	up	0.000178235	0.552617	normal
unconservative_NW_008988210.1_20320	gene3676	AUAAAAUGUUGACGUAACUUAACU	24	231.759	353.447	365.654	7.82123e-05	0.608872	normal	0	0.657856	normal
unconservative_NW_008988222.1_20967	gene33962	AUGUAGAAUGAGAUUUAUAGAGUG	24	105.903	160.879	90.1438	0.0032	0.603238	normal	0.0252084	-0.232442	normal
unconservative_NW_008988222.1_20976	gene4687	GACGUCCUCUUCAAUUUUGUAGA	23	214.876	224.256	225.994	0.0355353	0.0616469	normal	0.0246448	0.072786	normal
unconservative_NW_008988223.1_21094	gene5869	AUAAAAUAUUGACGUGGCUUAACC	24	1152.65	2103.62	1536.25	0	0.867916	normal	0	0.414458	normal
unconservative_NW_008988225.1_21218	gene8838	AGAUCAUGUGGUAGCUUCACC	21	107.438	82.8773	115.536	0.0269266	-0.374453	normal	0.0308936	0.104847	normal
unconservative_NW_008988225.1_21219	gene9962	CAGCAUGAUCUAGCUUUGGCU	21	125.856	143.816	104.11	0.0351758	0.192459	normal	0.0192356	-0.273665	normal
unconservative_NW_008988225.1_21234	gene4212	AUAAAAUGUUGACGUGGCUUAAUC	24	1461.15	2571.63	1861.28	0	0.815577	normal	0	0.349187	normal
unconservative_NW_008988226.1_21268	gene28548	AAUCGUGUCUGUUUAUCGUAUAUC	24	449.704	767.834	609.423	0	0.771819	normal	1.27311e-05	0.438469	normal
unconservative_NW_008988226.1_21344	gene40530	AUAGGAAUAUAAAAUGUUGACGUG	24	1146.51	1971.99	1489.28	0	0.782399	normal	0	0.377359	normal
unconservative_NW_008988233.1_21861	gene7076	GAUCUGGAUCGUUGAAAUUUGAUC	24	181.109	558.203	205.68	0	1.62393	up	0.0181771	0.183542	normal
unconservative_NW_008988235.1_21950	gene39960	ACUUCAAUCUUCGGACUCUAGCGA	24	291.617	516.764	393.586	0	0.825433	normal	0.000198298	0.432604	normal
unconservative_NW_008988242.1_22383	gene3676	AUAAAAUGUUGACGUGGCUUAACC	24	618.535	1057.9	773.206	0	0.774283	normal	8.44482e-05	0.321998	normal
unconservative_NW_008988244.1_22468	gene5072	AGUUUUGAUUGUGAGCCUUAAGGC	24	121.251	270.57	77.4475	0	1.158	up	0.00201351	-0.646708	normal
unconservative_NW_008988254.1_23256	gene41399	ACGAUUUGAAGAUCUUCGGGAUCC	24	133.53	99.9403	142.199	0.0173731	-0.418023	normal	0.0288825	0.0907465	normal
unconservative_NW_008988256.1_23324	gene37293	AAUGUUGACGUGGCUUAAUCGUGA	24	973.079	1635.61	1151.56	0	0.749198	normal	0.000124863	0.242955	normal
unconservative_NW_008988258.1_23451	gene8564	AGUGUGUUCGGAAUACGAGACGGU	24	89.0199	170.63	112.997	9.62963e-05	0.938669	normal	0.0165481	0.344087	normal
unconservative_NW_008988259.1_23480	gene6174	AAGUGAUCUAAAUUCUUGAAGUUU	24	35.301	99.9403	34.2801	2.69231e-05	1.50136	up	0.0554997	-0.0423377	normal
unconservative_NW_008988261.1_23569	gene7002	CGCUAUCCAUCUUGGGCUUCA	21	2854.77	2008.56	3276.92	0	-0.507218	normal	0	0.198963	normal
unconservative_NW_008988262.1_23673	gene3676	AUAAAAUGUUGACGUGGCUUAACC	24	610.86	1023.78	759.24	0	0.744989	normal	0.000110287	0.313713	normal
unconservative_NW_008988267.1_23897	gene31865	AGGACUUUCAAAGCCAAUUUUGUU	24	15.3483	46.3138	31.7408	0.00193851	1.59336	up	0.013552	1.04826	up
unconservative_NW_008988268.1_23955	gene37697	AAAAUGAUUUACGUUGGACAAACU	24	116.647	219.381	217.107	1.95313e-05	0.911294	normal	0	0.896261	normal
unconservative_NW_008988268.1_24001	--	AUCUAAAAGUAUUACUCAAGACGU	24	21.4876	56.0641	31.7408	0.0018945	1.38357	up	0.0347166	0.562834	normal
unconservative_NW_008988272.1_24162	gene7818	UGGAUUAGUUUAAAUUUUGAGAUU	24	69.0671	97.5027	71.0994	0.0188912	0.497444	normal	0.0408232	0.0418387	normal
unconservative_NW_008988277.1_24389	gene5887	AUAGGAAUGUAAAAUGUUGACGUG	24	927.034	1477.17	817.643	0	0.672137	normal	0.001926	-0.181152	normal
unconservative_NW_008988277.1_24391	gene5869	AUAAAAUAUUGACGUGGCUUAACC	24	1152.65	2103.62	1536.25	0	0.867916	normal	0	0.414458	normal
unconservative_NW_008988278.1_24463	--	GAUAAACGGCUAUAAUGUGAGAAU	24	67.5323	177.942	53.3245	0	1.39776	up	0.0272113	-0.340779	normal
unconservative_NW_008988278.1_24574	gene3676	AUAAAAUGUUGACGUGGCUUAACC	24	610.86	1023.78	759.24	0	0.744989	normal	0.000110287	0.313713	normal
unconservative_NW_008988279.1_24577	--	AUAAAGACUCCGACUUCUGAGAGA	24	171.9	377.823	248.848	0	1.13614	up	0.00035855	0.533691	normal
unconservative_NW_008988279.1_24602	gene23475	AAUCGUGUCUGUUUAUCGUACAUC	24	280.873	526.515	439.293	0	0.906556	normal	0	0.645264	normal
unconservative_NW_008988279.1_24635	gene23475	AAUCGUGUCUGUUUAUCGUACAUC	24	280.873	526.515	439.293	0	0.906556	normal	0	0.645264	normal
unconservative_NW_008988284.1_24811	gene6194	UGACUGGCUCUUAUCUUUCAUG	22	96.694	48.7514	60.9423	0.00181392	-0.987983	normal	0.00361505	-0.665982	normal
unconservative_NW_008988284.1_24856	gene29566	ACGAAUCUCUGAAUCCCCACAAAG	24	44.5099	75.5646	48.246	0.0100077	0.763584	normal	0.0470826	0.116283	normal
unconservative_NW_008988286.1_24978	gene41461	AAUAUAAAAUGUUGACGUGACUUA	24	389.846	614.267	449.45	0	0.655963	normal	0.00598539	0.205256	normal
unconservative_NW_008988289.1_25189	gene9163	AGAGAUUUUUCAAUGUGCCUGAA	23	47.5796	99.9403	76.1779	0.000717428	1.07072	up	0.00669414	0.679029	normal
unconservative_NW_008988292.1_25336	gene3676	AUAAAAUGUUGACGUAACUUAACU	24	231.759	353.447	365.654	7.82123e-05	0.608872	normal	0	0.657856	normal
unconservative_NW_008988296.1_25530	gene3676	AUAAAAUGUUGACGUGGCUUAACC	24	618.535	1057.9	773.206	0	0.774283	normal	8.44482e-05	0.321998	normal
unconservative_NW_008988298.1_25655	gene26796	AGUGAUCUGAACCUUUGAAAUUUC	24	181.109	302.258	218.377	2.32108e-05	0.738921	normal	0.0103397	0.269957	normal
unconservative_NW_008988298.1_25656	gene26796	AGUGAUCUGAACCUUUGAAAUUUC	24	181.109	302.258	218.377	2.32108e-05	0.738921	normal	0.0103397	0.269957	normal
unconservative_NW_008988299.1_25688	gene9846	AUGGUGUUUGGAUGAACUU	19	204.132	109.691	262.814	6.57895e-05	-0.89606	normal	0.00293689	0.364541	normal
unconservative_NW_008988299.1_25713	gene9846	AUGGUGUUUGGAUGAACUU	19	204.132	109.691	262.814	6.57895e-05	-0.89606	normal	0.00293689	0.364541	normal
unconservative_NW_008988311.1_26310	gene10485	AAGAAUGAUCUAUGAAUUGAGACU	24	934.709	2284	1088.07	0	1.28897	up	0.000378128	0.219189	normal
unconservative_NW_008988312.1_26387	gene4327	AUAAGGAAAACUAAUGAAAAGAGC	24	742.855	2206	857.001	0	1.57028	up	0.00135276	0.206216	normal
unconservative_NW_008988315.1_26587	gene5072	AGUUUUGAUUGUGAGCCUUAAGGC	24	121.251	270.57	77.4475	0	1.158	up	0.00201351	-0.646708	normal
unconservative_NW_008988317.1_26726	gene13691	AUAUUUUGUAAACUAUAUGACGUG	24	263.99	719.082	257.735	0	1.44567	up	0.0244589	-0.0345931	normal
unconservative_NW_008988317.1_26735	gene873	AGGUGCAGGUGCCAGUGCAGG	21	145.808	199.881	60.9423	0.00565154	0.455065	normal	0	-1.25856	down
unconservative_NW_008988319.1_26828	--	AAGUCAUCUAAUGCUCGUAGUAUU	24	32.2313	48.7514	38.089	0.0362259	0.596981	normal	0.0479577	0.240912	normal
unconservative_NW_008988321.1_26935	gene5414	CUCAUGUCGAUGGUCAGGCCA	21	55.2537	36.5635	96.492	0.0333938	-0.595667	normal	0.00149235	0.804338	normal
unconservative_NW_008988323.1_27080	gene9720	AGUAAAAUAGGAUGUGUGGAUAGC	24	81.3457	138.941	111.728	0.00147619	0.772339	normal	0.00954149	0.457848	normal
unconservative_NW_008988325.1_27170	gene8866	UUGUAUCUUGGCUGAGAAGGCUU	23	112.042	331.509	137.12	0	1.56501	up	0.0165712	0.291399	normal
unconservative_NW_008988328.1_27269	gene8810	UUGGACUGAAGGGAGCUCCCCA	22	569.42	957.964	416.439	0	0.750478	normal	1.27311e-05	-0.451388	normal
unconservative_NW_008988328.1_27294	gene41461	AAUAUAAAAUGUUGACGUGACUUA	24	721.368	1191.97	1053.79	0	0.724542	normal	0	0.546786	normal
unconservative_NW_008988328.1_27334	gene8810	UUGGACUGAAGGGAGCUCCCCA	22	569.42	957.964	416.439	0	0.750478	normal	1.27311e-05	-0.451388	normal
unconservative_NW_008988331.1_27440	gene983	UGCGUUUGCACCUGCACCUCU	21	239.433	324.197	157.434	0.00171032	0.437248	normal	0.000129346	-0.60487	normal
unconservative_NW_008988333.1_27517	gene21033	AGGAGUGGCUGCUGAAAUUUCAGC	24	426.681	928.713	439.293	0	1.12207	up	0.0193749	0.042023	normal
unconservative_NW_008988333.1_27523	gene29302	AGUAUGUGACUAUUAAUGAAGAGU	24	105.903	121.878	72.369	0.0385519	0.2027	normal	0.00599484	-0.549298	normal
unconservative_NW_008988334.1_27563	gene41112	AGUAAAAAGAGAUGUGUGGAUAGC	24	73.6716	148.692	90.1438	0.000109489	1.01314	up	0.0246519	0.29112	normal
unconservative_NW_008988334.1_27582	gene41112	AGUAAAAAGAGAUGUGUGGAUAGC	24	73.6716	148.692	90.1438	0.000109489	1.01314	up	0.0246519	0.29112	normal
unconservative_NW_008988334.1_27591	gene9119	UUUGGAUGUGUUUUUAAAAUGAUU	24	374.497	716.645	373.272	0	0.936303	normal	0.0216734	-0.00472918	normal
unconservative_NW_008988337.1_27666	gene983	UGCGUUUGCACCUGCACCUCU	21	239.433	324.197	157.434	0.00171032	0.437248	normal	0.000129346	-0.60487	normal
unconservative_NW_008988339.1_27797	gene31768	GAUCUACACAUAAGAAUUAUGACU	24	30.6965	65.8143	45.7067	0.0034059	1.10033	up	0.0237649	0.574331	normal
unconservative_NW_008988339.1_27815	gene7818	UAAAUGAGUUUGAAUUUUGAGAUU	24	503.423	926.276	562.447	0	0.879672	normal	0.00719976	0.159946	normal
unconservative_NW_008988341.1_27913	gene8210	CUUGGAUUGAAGGGAGCUCCG	21	302.361	253.507	794.789	0.0128702	-0.254244	normal	0	1.3943	up
unconservative_NW_008988342.1_28024	gene9720	UAAAAAAAGAUGUGUGGAUAGC	22	368.358	524.077	451.989	4.18251e-05	0.50867	normal	0.00161066	0.295179	normal
unconservative_NW_008988351.1_28392	gene7454	GUUUUUGAAUGAAAGGCUCAUGUG	24	1895.51	3588.1	2343.74	0	0.920635	normal	0	0.306227	normal
unconservative_NW_008988354.1_28553	gene34864	AUUACAUAUUGAACGUGACUGAUG	24	161.157	385.136	159.974	0	1.2569	up	0.0290338	-0.0106294	normal
unconservative_NW_008988360.1_28798	gene34657	AUCCGGACUGUUGAAAUUUGAUCC	24	130.46	438.762	198.063	0	1.74983	up	0.000416748	0.602347	normal
unconservative_NW_008988363.1_28929	gene9656	CAUGUGCUCUAGCUCUUCAGC	21	75.2064	104.815	27.9319	0.0182743	0.478923	normal	4.75725e-05	-1.42894	down
unconservative_NW_008988366.1_29087	gene5869	AUAAAAUAUUGACGUGACUUAACU	24	1780.4	3241.97	2639.56	0	0.864669	normal	0	0.568101	normal
unconservative_NW_008988380.1_29639	gene21401	AAGCCAGUCCAGCUUAGUUCCUGA	24	102.833	263.257	161.243	0	1.35617	up	0.000646209	0.648931	normal
unconservative_NW_008988380.1_29653	gene16657	AGUUCAUGGACUAAAUCGGCACU	23	58.3234	58.5016	55.8638	0.0696809	0.00440126	normal	0.0440081	-0.0621611	normal
unconservative_NW_008988383.1_29789	gene3676	AUAAAAUGUUGACGUGGCUUAACC	24	610.86	1023.78	759.24	0	0.744989	normal	0.000110287	0.313713	normal
unconservative_NW_008988383.1_29804	gene35175	UUCCGAUCACAUUGAAAAAUCUCU	24	84.4154	197.443	92.6831	0	1.22586	up	0.0331727	0.1348	normal
unconservative_NW_008988388.1_30084	--	AAGUCAUCUAAUGCUCGUAGUAUU	24	32.2313	48.7514	38.089	0.0362259	0.596981	normal	0.0479577	0.240912	normal
unconservative_NW_008988390.1_30143	gene9984	GAUCUAACUGUUUUAUUUUCUAUU	24	26.092	63.3768	24.123	0.00179205	1.28035	up	0.0625867	-0.113198	normal
unconservative_NW_008988390.1_30162	--	ACUUUGUAACGCUCAUGUAGACUG	24	115.112	204.756	100.301	0.000101103	0.830867	normal	0.0261525	-0.198702	normal
unconservative_NW_008988396.1_30460	gene3676	AUAAAAUGUUGACGUGGCUUAACC	24	618.535	1057.9	773.206	0	0.774283	normal	8.44482e-05	0.321998	normal
unconservative_NW_008988399.1_30518	gene7818	UGGAUUAGUUUAAAUUUUGAGAUU	24	69.0671	97.5027	71.0994	0.0188912	0.497444	normal	0.0408232	0.0418387	normal
unconservative_NW_008988404.1_30688	gene34657	AUCCGGACUGUUGAAAUUUGAUCC	24	135.065	433.887	200.602	0	1.68367	up	0.000606971	0.570685	normal
unconservative_NW_008988422.1_31509	--	ACCGGAUCAAGUGAUUAAAACAUU	24	173.435	326.634	288.206	0	0.913279	normal	4.65438e-06	0.732706	normal
unconservative_NW_008988425.1_31616	gene4212	AUAAAAUGUUGACGUGGCUUAAUC	24	1461.15	2571.63	1861.28	0	0.815577	normal	0	0.349187	normal
unconservative_NW_008988435.1_31959	gene9720	AGUAAAAUGAGAUGUGUGGAUAGC	24	349.94	682.519	559.908	0	0.963761	normal	0	0.678081	normal
unconservative_NW_008988436.1_31973	gene7571	AUUACGGUCUAGUGGUAUUCUUUU	24	3072.72	5930.6	4419.59	0	0.948662	normal	0	0.524396	normal
unconservative_NW_008988446.1_32372	gene8645	AGCGUCUAGCGUCUUUUAGAACCU	24	303.895	606.954	351.688	0	0.998013	normal	0.008373	0.210721	normal
unconservative_NW_008988449.1_32543	gene5577	AAGUGAUCUAGAUCUUUGAAAUUU	24	798.109	1806.24	1060.14	0	1.17833	up	0	0.4096	normal
unconservative_NW_008988454.1_32747	gene25051	AUUGAUCCGUUAAGAGCUGACGUG	24	2897.75	5131.08	3241.37	0	0.824329	normal	2.33077e-05	0.16167	normal
unconservative_NW_008988454.1_32780	gene33962	AGUGUAGAAUGAGAAAUUUGAAGU	24	701.415	1301.66	553.559	0	0.892014	normal	8.23759e-05	-0.34153	normal
unconservative_NW_008988456.1_32801	gene873	AGGUGCAGGUGCCAGUGCAGG	21	145.808	199.881	60.9423	0.00565154	0.455065	normal	0	-1.25856	down
unconservative_NW_008988465.1_33120	gene32723	AGAUGUAAUUUCUUAACCUGAAUU	24	6.1393	19.5005	6.34816	0.0253725	1.66737	up	0.121991	0.0482734	normal
unconservative_NW_008988465.1_33122	gene32723	AGAUGUAAUUUCUUAACCUGAAUU	24	6.1393	19.5005	6.34816	0.0253725	1.66737	up	0.121991	0.0482734	normal
unconservative_NW_008988465.1_33124	gene32723	AGAUGUAAUUUCUUAACCUGAAUU	24	6.1393	19.5005	6.34816	0.0253725	1.66737	up	0.121991	0.0482734	normal
unconservative_NW_008988465.1_33141	gene32723	AGAUGUAAUUUCUUAACCUGAAUU	24	6.1393	19.5005	6.34816	0.0253725	1.66737	up	0.121991	0.0482734	normal
unconservative_NW_008988465.1_33143	gene32723	AGAUGUAAUUUCUUAACCUGAAUU	24	6.1393	19.5005	6.34816	0.0253725	1.66737	up	0.121991	0.0482734	normal
unconservative_NW_008988465.1_33145	gene32723	AGAUGUAAUUUCUUAACCUGAAUU	24	6.1393	19.5005	6.34816	0.0253725	1.66737	up	0.121991	0.0482734	normal
unconservative_NW_008988465.1_33147	gene32723	AGAUGUAAUUUCUUAACCUGAAUU	24	6.1393	19.5005	6.34816	0.0253725	1.66737	up	0.121991	0.0482734	normal
unconservative_NW_008988467.1_33197	gene41461	AGAGAGAUUAAAUUUGUAGACUAU	24	67.5323	117.003	62.212	0.00230714	0.7929	normal	0.0398996	-0.118385	normal
unconservative_NW_008988472.1_33340	gene40530	AAUAGGAAUAUAAAAUGUUGACGU	24	303.895	526.515	382.159	0	0.792899	normal	0.00153735	0.330599	normal
unconservative_NW_008988477.1_33492	gene3676	AUAAAAUGUUGACGUGGCUUAACC	24	618.535	1070.09	747.813	0	0.790809	normal	0.000375	0.273824	normal
unconservative_NW_008988483.1_33741	gene3676	AUAAAAUGUUGACGUGGCUUAACC	24	610.86	1023.78	759.24	0	0.744989	normal	0.000110287	0.313713	normal
unconservative_NW_008988491.1_34111	gene8486	AUAAUGACAUGUGAUGUACCACUC	24	84.4154	146.254	101.571	0.00100164	0.792899	normal	0.0243022	0.266903	normal
unconservative_NW_008988494.1_34220	gene4876	AUUCCGAAUUUUUUAACUGUUAGA	24	38.3706	70.6895	64.7512	0.0071273	0.881495	normal	0.00693934	0.754906	normal
unconservative_NW_008988497.1_34366	gene6194	UGACUGGCUCUUAUCUUUCAUG	22	96.694	48.7514	60.9423	0.00181392	-0.987983	normal	0.00361505	-0.665982	normal
unconservative_NW_008988503.1_34550	gene34129	AGUGUGCUGGAAAUACUGUUCGGU	24	50.6492	107.253	64.7512	0.000451389	1.08241	up	0.0276987	0.354367	normal
unconservative_NW_008988512.1_34826	gene5577	AAUUCGGAUCUUUGAAAUUUGAUU	24	112.042	287.633	142.199	0	1.36019	up	0.0122654	0.343866	normal
unconservative_NW_008988512.1_34849	gene5577	AAUUCGGAUCUUUGAAAUUUGAUU	24	112.042	287.633	142.199	0	1.36019	up	0.0122654	0.343866	normal
unconservative_NW_008988516.1_34958	--	AGCUAAAAUGAUCUCUGAGAUUUG	24	250.177	758.084	373.272	0	1.59941	up	1.27311e-05	0.57728	normal
unconservative_NW_008988518.1_35005	gene5869	AUAAAAUAUUGACGUGGCUUAACC	24	838.015	1479.6	1192.18	0	0.820164	normal	0	0.50856	normal
unconservative_NW_008988518.1_35054	gene3676	AUAAAAUGUUGACGUGGCUUAACC	24	570.955	965.277	741.465	0	0.757566	normal	1.60956e-05	0.377001	normal
unconservative_NW_008988518.1_35070	--	AUGACGUUUUACUUUUGAGAUAGU	24	118.182	265.695	92.6831	0	1.16877	up	0.0148632	-0.350626	normal
unconservative_NW_008988524.1_35280	gene32723	AGAUGUAAUUUCUUAACCUGAAUU	24	6.1393	19.5005	6.34816	0.0253725	1.66737	up	0.121991	0.0482734	normal
unconservative_NW_008988524.1_35282	gene32723	AGAUGUAAUUUCUUAACCUGAAUU	24	6.1393	19.5005	6.34816	0.0253725	1.66737	up	0.121991	0.0482734	normal
unconservative_NW_008988524.1_35289	gene32723	AGAUGUAAUUUCUUAACCUGAAUU	24	6.1393	19.5005	6.34816	0.0253725	1.66737	up	0.121991	0.0482734	normal
unconservative_NW_008988528.1_35378	gene32985	AUCCGGACUGUUGAAAUUUGAUCU	24	314.639	765.396	337.722	0	1.28251	up	0.0181208	0.102138	normal
unconservative_NW_008988535.1_35587	gene34506	CGGGUCCCGCCUUGCAUCAAC	21	73.6716	46.3138	106.649	0.0174336	-0.669666	normal	0.00672979	0.533691	normal
unconservative_NW_008988541.1_35838	gene6265	AAUAUAAAAUAUUGACGUGACUUA	24	365.288	641.08	468.494	0	0.811469	normal	0.000392641	0.358995	normal
unconservative_NW_008988545.1_36019	Pyrus_newGene_29739	AUCUAAGUGAGUCGCGACCUAGGC	24	49.1144	99.9403	54.5942	0.000981818	1.02492	up	0.0428701	0.152602	normal
unconservative_NW_008988550.1_36182	gene35046	AGAGUGAUUUAUAAUAUGAACGGU	24	99.7636	158.442	99.0313	0.0019869	0.667368	normal	0.0352382	-0.0106289	normal
unconservative_NW_008988554.1_36345	gene3676	AUAAAAUGUUGACGUGGCUUAACC	24	618.535	1057.9	773.206	0	0.774283	normal	8.44482e-05	0.321998	normal
unconservative_NW_008988570.1_36761	gene3676	AUAAAAUGUUGACGUGGCUUAACC	24	747.46	1330.91	959.842	0	0.832347	normal	4.65438e-06	0.3608	normal
unconservative_NW_008988572.1_36799	gene3676	AUAAAAUGUUGACGUGGCUUAACC	24	563.281	960.402	710.994	0	0.769784	normal	8.54859e-05	0.335982	normal
unconservative_NW_008988573.1_36829	gene3676	AUAAAAUGUUGACGUGGCUUAACC	24	532.584	872.649	665.287	0	0.712392	normal	0.000179496	0.320967	normal
unconservative_NW_008988578.1_36981	gene8486	AUAAUGACAUGUGAUGUACCACUC	24	84.4154	146.254	101.571	0.00100164	0.792899	normal	0.0243022	0.266903	normal
unconservative_NW_008988590.1_37300	gene8997	AUGGUGUUUGGAUGAACUUGG	21	3751.11	2949.46	4528.78	0	-0.346869	normal	0	0.271803	normal
unconservative_NW_008988590.1_37305	gene9760	CAAGUUCAUCCAAACACCAU	20	270.129	353.447	377.081	0.00229986	0.387846	normal	9.88379e-05	0.481223	normal
unconservative_NW_008988590.1_37308	gene9760	CAAGUUCAUCCAAACACCAU	20	270.129	353.447	377.081	0.00229986	0.387846	normal	9.88379e-05	0.481223	normal
unconservative_NW_008988590.1_37313	gene8997	AUGGUGUUUGGAUGAACUUGG	21	3751.11	2949.46	4528.78	0	-0.346869	normal	0	0.271803	normal
unconservative_NW_008988591.1_37319	gene866	UGAAAAUGAGUACUUGAGAGC	21	82.8806	129.191	95.2224	0.00476923	0.6404	normal	0.0290779	0.200267	normal
unconservative_NW_008988592.1_37363	gene24185	AAACGUUAGAUCUUUGUUUAAAAA	24	217.945	460.7	213.298	0	1.07986	up	0.0260652	-0.0310943	normal
unconservative_NW_008988605.1_37672	gene41461	AAUAUAAAAUGUUGACGUGACUUA	24	389.846	614.267	449.45	0	0.655963	normal	0.00598539	0.205256	normal
unconservative_NW_008988606.1_37706	gene3676	AUAAAAUGUUGACGUGGCUUAACC	24	618.535	1057.9	773.206	0	0.774283	normal	8.44482e-05	0.321998	normal
unconservative_NW_008988608.1_37769	gene5700	AAUUUGAUCUAACGGCUACAAUU	23	695.276	1523.48	869.698	0	1.13171	up	4.08456e-05	0.322929	normal
unconservative_NW_008988612.1_37864	--	ACUGUCUAUUAUGCUCUGAAUAAU	24	52.1841	156.004	63.4816	0	1.5799	up	0.0321427	0.282728	normal
unconservative_NW_008988614.1_37940	gene3676	AUAAAAUGUUGACGUGGCUUAACC	24	610.86	1023.78	759.24	0	0.744989	normal	0.000110287	0.313713	normal
unconservative_NW_008988629.1_38310	gene11402	AAAAACGGACGUAUACAACAAGU	23	72.1368	192.568	106.649	0	1.41656	up	0.00560091	0.564064	normal
unconservative_NW_008988641.1_38660	gene35175	UUCCGAUCACAUUGAAAAAUCUCU	24	96.694	229.131	134.581	0	1.24468	up	0.00574712	0.476976	normal
unconservative_NW_008988669.1_39281	gene9378	AAUAGCCACUGGAUAGUACUGACU	24	62.9278	180.38	73.6386	0	1.51927	up	0.032307	0.226765	normal
unconservative_NW_008988673.1_39344	gene34657	AUCCGGACUGUUGAAAUUUGAUCC	24	142.739	475.326	220.916	0	1.73554	up	0.000157473	0.630121	normal
unconservative_NW_008988673.1_39351	gene7908	AUGUAGAAUGAGAUUUUUAGAGUG	24	1910.86	4234.06	2033.95	0	1.14782	up	0.00346514	0.0900641	normal
unconservative_NW_008988679.1_39513	gene7386	AUUAGACCGUAGUACUAAGUGGCA	24	1154.19	2103.62	1338.19	0	0.865996	normal	0.000180737	0.213406	normal
unconservative_NW_008988685.1_39678	gene6265	AAUAUAAAAUAUUGACGUGACUUA	24	369.893	633.768	491.347	0	0.776846	normal	0.000100695	0.409636	normal
unconservative_NW_008988686.1_39708	gene35046	AUGACUAAACGAUCUUCAAAUUGA	24	271.664	721.52	167.591	0	1.40922	up	1.27311e-05	-0.696876	normal
unconservative_NW_008988697.1_39945	gene23718	AGAUCCGGACUAUUGAAAUUUGAU	24	890.199	2128	1188.38	0	1.2573	up	0	0.416791	normal
unconservative_NW_008988713.1_40225	gene34159	AUGACUAAACGAUCUCCAAAUUGA	24	150.413	336.384	140.929	0	1.16118	up	0.0282384	-0.0939588	normal
unconservative_NW_008988729.1_40599	gene10844	AUCGUGUCGAUUCUGAUCAUAAUA	24	90.5547	221.819	112.997	0	1.29252	up	0.0181208	0.319426	normal
unconservative_NW_008988757.1_41112	gene9965	AGACGAGUUUAAAUUUUGAGAUUU	24	135.065	316.884	232.343	0	1.2303	up	8.85965e-06	0.782604	normal
unconservative_NW_008988766.1_41274	--	AGGAUGUGUUACUUGUGAUGAAGU	24	33.7662	75.5646	48.246	0.0015205	1.16213	up	0.0252657	0.51483	normal
unconservative_NW_008988774.1_41475	gene39161	AAAGCUUAAUGAUCUUUGAUUGUA	24	791.97	1226.1	669.096	0	0.630555	normal	0.000659835	-0.243232	normal
unconservative_NW_008988780.1_41602	gene3900	AAAUUUGUAAACUAAAUGACGUGU	24	299.291	731.27	233.612	0	1.28886	up	0.00216489	-0.357433	normal
unconservative_NW_008988786.1_41699	gene8773	UUGAAGUACUAGAGGCAACUUU	22	79.8109	104.815	129.502	0.0254928	0.393193	normal	0.0010517	0.698321	normal
unconservative_NW_008988795.1_41864	gene3676	AUAAAAUGUUGACGUGGCUUAACC	24	610.86	1023.78	759.24	0	0.744989	normal	0.000110287	0.313713	normal
unconservative_NW_008988799.1_41949	gene3676	AUAAAAUGUUGACGUGGCUUAACC	24	610.86	1023.78	759.24	0	0.744989	normal	0.000110287	0.313713	normal
unconservative_NW_008988799.1_41956	gene3676	AUAAAAUGUUGACGUGGCUUAACC	24	610.86	1023.78	759.24	0	0.744989	normal	0.000110287	0.313713	normal
unconservative_NW_008988801.1_41999	gene39995	ACCAAACGUGGGACGGAACGCCUU	24	2102.71	4719.13	1881.59	0	1.16627	up	0.00021866	-0.160295	normal
unconservative_NW_008988804.1_42069	gene8775	UCUAGACCUUUGAAAUUUGAUC	22	331.522	801.96	317.408	0	1.27442	up	0.0210239	-0.0627674	normal
unconservative_NW_008988807.1_42107	gene9720	AGUAAAAUGAGAUGUGUGGAUAGC	24	331.522	611.83	530.706	0	0.884024	normal	0	0.678807	normal
unconservative_NW_008988824.1_42365	gene3676	AUAAAAUGUUGACGUGGCUUAACC	24	590.908	979.902	733.847	0	0.729705	normal	0.000133757	0.312547	normal
unconservative_NW_008988827.1_42470	gene38172	AACAUAUUAUGUUGUCAGACUGUG	24	32.2313	39.0011	44.4371	0.0744717	0.275052	normal	0.0301361	0.463302	normal
unconservative_NW_008988873.1_43158	gene8645	AGCAUCUAGCGUCUUUUAGAACCU	24	122.786	343.697	138.39	0	1.48499	up	0.0249903	0.172593	normal
unconservative_NW_008988877.1_43209	gene6265	AAUAUAAAAUAUUGACGUGACUUA	24	376.032	636.205	495.156	0	0.758636	normal	0.000122762	0.397028	normal
unconservative_NW_008988901.1_43468	gene542	AUCUUGUCUGAUUUCAUAGAAACA	24	87.485	238.882	129.502	0	1.44919	up	0.00328903	0.565871	normal
unconservative_NW_008988901.1_43483	gene542	AUCUUGUCUGAUUUCAUAGAAACA	24	87.485	238.882	129.502	0	1.44919	up	0.00328903	0.565871	normal
unconservative_NW_008988921.1_43823	--	AAAGUGACCCGAUCUGUUAAUGAC	24	560.211	943.339	636.085	0	0.751805	normal	0.00431563	0.18325	normal
unconservative_NW_008988940.1_44181	gene10836	AUAAAAUAUUAACGUGACUUAACU	24	125.856	192.568	198.063	0.00162791	0.613597	normal	0.000207247	0.654185	normal
unconservative_NW_008988951.1_44287	--	AUCUAAAAGUAUUACUCAAGACGU	24	21.4876	56.0641	31.7408	0.0018945	1.38357	up	0.0347166	0.562834	normal
unconservative_NW_008988969.1_44549	gene3676	AUAAAAUGUUGACGUGGCUUAACC	24	618.535	1057.9	773.206	0	0.774283	normal	8.44482e-05	0.321998	normal
unconservative_NW_008988978.1_44742	gene40162	AAACGGAACACUAGUACUAUCACU	24	124.321	207.193	138.39	0.000309859	0.73691	normal	0.0259979	0.154671	normal
unconservative_NW_008989013.1_45206	gene31865	AGGACUUUCAAAGCCAAUUUUGUU	24	15.3483	46.3138	31.7408	0.00193851	1.59336	up	0.013552	1.04826	up
unconservative_NW_008989020.1_45272	gene9568	AUUGACUACUGUUGGAUGAGU	21	107.438	58.5016	129.502	0.00225504	-0.876954	normal	0.0192658	0.269477	normal
unconservative_NW_008989030.1_45419	gene6198	AUAUGACGGUGAACUCAUUUCAUG	24	29.1617	63.3768	34.2801	0.00357343	1.11988	up	0.051469	0.233296	normal
unconservative_NW_008989030.1_45420	gene6198	AUAUGACGGUGAACUCAUUUCAUG	24	29.1617	63.3768	34.2801	0.00357343	1.11988	up	0.051469	0.233296	normal
unconservative_NW_008989056.1_45822	gene31989	AUGGUUGUUGAUAAUUGAAUUAUU	24	131.995	185.255	93.9527	0.00524663	0.489031	normal	0.00526458	-0.490477	normal
unconservative_NW_008989067.1_45993	gene37293	AGUUAAAUGCUGACGUGGCUUGAU	24	10266.4	19836.9	12753.5	0	0.950252	normal	0	0.312951	normal
unconservative_NW_008989072.1_46036	gene24185	AAACGUUAGAUCUUUGUUUAAAAA	24	217.945	460.7	213.298	0	1.07986	up	0.0260652	-0.0310943	normal
unconservative_NW_008989096.1_46370	--	UGAUGUGUUCUCAGGUCGCCCCUG	24	19.9527	78.0022	78.7172	9.84252e-06	1.96693	up	0	1.98009	up
unconservative_NW_008989133.1_46677	gene40530	AAUAGGAAUAUAAAAUGUUGACGU	24	302.361	485.076	370.732	0	0.681941	normal	0.00286473	0.294108	normal
unconservative_NW_008989140.1_46746	gene9711	UGUAGAGAUGAUCAAGACUUUG	22	162.691	160.879	162.513	0.0428554	-0.0161584	normal	0.0291106	-0.00158464	normal
unconservative_NW_008989142.1_46791	gene4493	AGAGGACUCAGAGCUGGUCGAGUU	24	4.60448	39.0011	62.212	6.43939e-05	3.0824	up	0	3.75608	up
unconservative_NW_008989173.1_47066	gene30079	AUCUCGUGAUUGUGAUUGUUCAUC	24	125.856	292.508	170.131	0	1.21671	up	0.00455453	0.434872	normal
unconservative_NW_008989173.1_47080	gene9720	AGUAAAAUAGGAUGUGUGGAUAGC	24	81.3457	138.941	111.728	0.00147619	0.772339	normal	0.00954149	0.457848	normal
unconservative_NW_008989178.1_47123	gene40530	AUAGGAAUAUAAAAUGUUGACGUG	24	1100.47	1864.74	1425.8	0	0.760855	normal	0	0.373649	normal
unconservative_NW_008989182.1_47156	Pyrus_newGene_29739	AUCUAAGUGAGUCGCGACCUAGGC	24	49.1144	99.9403	54.5942	0.000981818	1.02492	up	0.0428701	0.152602	normal
unconservative_NW_008989208.1_47352	gene9559	CGAAGACCUUGGGGAGAGUGG	21	136.599	41.4387	120.615	0	-1.7209	down	0.0247251	-0.179542	normal
unconservative_NW_008989210.1_47360	gene39425	AGUGAUCUGAACUUUUGAAAUUUC	24	138.134	195.005	135.851	0.00431994	0.497442	normal	0.0308098	-0.0240507	normal
unconservative_NW_008989228.1_47502	gene21808	AAUAAGGGAAUUGUUAUUAACACU	24	92.0895	165.755	110.458	0.000312281	0.84794	normal	0.0230686	0.262389	normal
unconservative_NW_008989229.1_47508	gene7771	AUUACGGUCUAGUGAUAUUUCUUU	24	4920.65	9643.02	6491.63	0	0.970636	normal	0	0.399731	normal
unconservative_NW_008989255.1_47774	gene9720	AGUAAAAUAGGAUGUGUGGAUAGC	24	79.8109	136.504	107.919	0.00154859	0.774283	normal	0.011545	0.435287	normal
unconservative_NW_008989277.1_47941	gene572	AUUCGUGUCAUGUAAGUUUUUCUC	24	67.5323	138.941	81.2564	0.00012973	1.04083	up	0.0281373	0.266904	normal
unconservative_NW_008989277.1_47944	gene572	AUUCGUGUCAUGUAAGUUUUUCUC	24	67.5323	138.941	81.2564	0.00012973	1.04083	up	0.0281373	0.266904	normal
unconservative_NW_008989283.1_47985	gene3676	AUAAAAUGUUGACGUGACUUAAUC	24	1540.96	2554.57	2006.02	0	0.729247	normal	0	0.380501	normal
unconservative_NW_008989288.1_48050	gene35406	AAGGAUCGUUCAUCAAAGAUUGUG	24	128.925	158.442	118.076	0.0228374	0.297419	normal	0.0285518	-0.126823	normal
unconservative_NW_008989327.1_48345	gene36612	AUCUCGUGAUCGUGAUUGUUCAUC	24	102.833	163.317	135.851	0.00181259	0.667367	normal	0.00934208	0.401713	normal
unconservative_NW_008989328.1_48356	gene8843	GGGGUAACCUGAGAUCACAUA	21	13.8134	43.8762	43.1675	0.00192059	1.66737	up	0.000615619	1.64388	up
unconservative_NW_008989346.1_48462	gene3676	AUAAAAUGUUGACGUGGCUUAACC	24	618.535	1057.9	773.206	0	0.774283	normal	8.44482e-05	0.321998	normal
unconservative_NW_008989374.1_48672	gene7771	ACUACGGUCUAGUGGUAUUCUUUU	24	2828.68	5357.77	3918.08	0	0.921503	normal	0	0.470018	normal
unconservative_NW_008989384.1_48727	gene6265	AAUAUAAAAUAUUGACGUGACUUA	24	369.893	633.768	491.347	0	0.776846	normal	0.000100695	0.409636	normal
unconservative_NW_008989476.1_49069	gene35046	AUGACUAAACGAUCUUCAAAUUGA	24	331.522	833.648	199.332	0	1.33033	up	0	-0.733931	normal
unconservative_NW_008989476.1_49072	gene35046	AUGACUAAACGAUCUUCAAAUUGA	24	331.522	833.648	199.332	0	1.33033	up	0	-0.733931	normal
unconservative_NW_008989533.1_49267	gene20778	UGGGCUGUUGGAUUUUUAUUCAAC	24	7327.26	10432.8	6480.2	0	0.50978	normal	0	-0.177235	normal
unconservative_NW_008989590.1_49428	gene41461	AGAGAGAUUAAAUUUGUAGACUAU	24	76.7413	141.379	72.369	0.000537671	0.881492	normal	0.0385406	-0.0846314	normal
unconservative_NW_008989702.1_49601	gene6718	ACGUGUUAGACUGUGAUUUGCAGU	24	267.06	470.451	250.117	0	0.816881	normal	0.021427	-0.0945563	normal
unconservative_NW_008989774.1_49677	Pyrus_newGene_22822	AUCUCGUGAUUGUGACCGUUCAUC	24	176.505	331.509	239.96	0	0.909341	normal	0.00152847	0.443088	normal
vvi-miR396b	gene9962	UUCCACAGCUUUCUUGAACU	20	9202.81	14493.8	6555.11	0	0.655287	normal	0	-0.489455	normal
zma-miR171b-3p	gene9996	UUGAGCCGUGCCAAUAUCAC	20	16.8831	19.5005	21.5837	0.111793	0.207931	normal	0.0608167	0.354362	normal
