# Supplementary material for: Integration of mRNA-miRNA Reveals the Possible Role of PyCYCD3 in Increasing Branches Through Bud-Notching in Pear (Pyrus bretschneideri Rehd.)
Source: Plants (Basel). 2024 Oct 18;13(20):2928. doi: 10.3390/plants13202928 (PMC11511176; doi:10.3390/plants13202928)
Supplement: Supplementary file 1 [file plants-13-02928-s001.zip › Table S6.xlsx]

## Sheet: Table S6
Table S6 mRNA and miRNA KEGG pathway analysis
mRNA DEGs	KEGG	C1	C2
	Peroxisome	10	10	Cellular Processes
	Phagosome	6	7
	Endocytosis	9	15
	Phosphatidylinositol signaling system	2	4	Environmental Information Processing
	Plant hormone signal transduction	43	31
	Spliceosome	11	14	Genetic Information Processing
	RNA transport	11	9
	Ribosome	13	26
	Protein processing in endoplasmic reticulum	16	31
	DNA replication	2	6
	Glycerophospholipid metabolism	1	13	Metabolism
	Phenylalanine metabolism	10	17
	Pentose and glucuronate interconversions	10	9
	Carbon metabolism	12	6
	Purine metabolism	16	19
	Starch and sucrose metabolism	19	26
	Phenylpropanoid biosynthesis	25	32
	Flavonoid biosynthesis	3	8
	Glycerolipid metabolism	4	9
	Biosynthesis of unsaturated fatty acids	4	8
	Oxidative phosphorylation	6	8
	Plant-pathogen interaction	21	24	Organismal Systems
miRNA DEGs	KEGG	C1	C2
	Endocytosis	2	5	Cellular Processes
	Peroxisome	2	1
	Phagosome	3	4
	ABC transporters	4	5	Environmental Information Processing
	Plant hormone signal transduction	9	6
	Protein processing in endoplasmic reticulum	9	7	Genetic Information Processing
	Ubiquitin mediated proteolysis	7	5
	Spliceosome	20	15
	RNA transport	15	9
	Ribosome	8	10
	mRNA surveillance pathway	7	9
	Phenylpropanoid biosynthesis	9	7	Metabolism
	Amino sugar and nucleotide sugar metabolism	6	1
	Pentose and glucuronate interconversions	4	5
	Starch and sucrose metabolism	5	2
	Oxidative phosphorylation	6	4
	Photosynthesis	3	2
	Sulfur metabolism	5	4
	Biosynthesis of amino acids	9	4
	Fatty acid metabolism	6	4
	alpha-Linolenic acid metabolism	7	2
	Plant-pathogen interaction	13	8	Organismal Systems
