# Supplementary material for: Integration of mRNA-miRNA Reveals the Possible Role of PyCYCD3 in Increasing Branches Through Bud-Notching in Pear (Pyrus bretschneideri Rehd.)
Source: Plants (Basel). 2024 Oct 18;13(20):2928. doi: 10.3390/plants13202928 (PMC11511176; doi:10.3390/plants13202928)
Supplement: Supplementary file 1 [file plants-13-02928-s001.zip › Table S7.xlsx]

## Sheet: Table S7
Table S7 DEGs expression of plant hormone signaling pathway
Gene name	Gene ID	S0	S1	S2
AUX1	gene25464	1.51884	0.547884	14.0524
AUX/IAA	gene31506	13.174	6.04021	24.3458
AUX/IAA	gene2597	0	1.46848	0
AUX/IAA	Pyrus_newGene_24348	0.183697	0.279957	1.5779
ARF	Pyrus_newGene_32024	0	8.51817	8.56729
GH3	gene11049	0.592182	0.175505	0.484612
GH3	gene1810	0	0	0.773906
GH3	gene34115	0.322076	0.542994	1.81976
GH3	gene34117	0.623823	0.510466	1.4457
SAUR	Pyrus_newGene_18151	7.52316	2.40167	5.16399
SAUR	Pyrus_newGene_28817	2.71374	0.570941	1.80041
SAUR	Pyrus_newGene_29556	2.43557	0.772109	3.23888
SAUR	Pyrus_newGene_29561	4.08739	0.260286	1.77337
SAUR	gene17808	6.48924	2.02793	5.32153
SAUR	gene17809	2.43986	0.996282	2.18768
SAUR	gene17811	3.262	0.534117	2.10087
SAUR	gene17815	11.9484	0.489188	9.06078
SAUR	gene17817	3.82712	1.73699	1.58744
SAUR	gene17820	17.7068	8.42862	16.1368
SAUR	gene17821	7.77719	2.38497	6.72844
SAUR	gene17823	2.29623	0.293638	2.09463
SAUR	gene24781	10.8064	2.28282	10.9259
SAUR	gene27020	3.64323	0.656793	2.61155
SAUR	gene27024	20.1699	3.67271	19.1833
SAUR	gene27027	4.49099	0.217191	0.72915
SAUR	gene2891	2.48701	0.483217	4.53958
SAUR	gene30410	9.30134	3.06196	16.3477
SAUR	gene38583	3.95949	1.36183	1.98006
SAUR	gene38584	2.11674	0.147084	0.159892
SAUR	gene38585	6.76981	1.43943	3.0127
SAUR	gene38586	3.19565	1.49677	1.64696
SAUR	gene38587	2.23875	0.378797	0.507403
SAUR	gene38592	1.74703	0.370473	3.60508
SAUR	gene8611	11.6112	3.89904	12.4581
SAUR	gene12536	1.53023	4.61576	1.78371
SAUR	gene23885	0.989599	2.12637	1.44025
SAUR	gene28047	13.2671	28.4089	15.8667
SAUR	gene33767	1.74881	3.75083	3.11618
SAUR	gene39007	1.06126	2.90122	1.12542
SAUR	gene39008	1.08775	2.60789	1.12526
AHP	gene22385	74.173	155.854	11.4107
B-ARR	gene9903	17.488	33.4938	6.8531
GID1	gene22380	2.7572	2.76756	0.871778
TF	gene28794	14.2068	8.94958	6.379
PYR/PYL	gene24413	1.05406	0.344507	2.0035
PP2C	gene12403	3.0068	0.641632	3.54406
PP2C	gene24075	7.95988	9.06717	2.98955
PP2C	gene26342	3.3427	6.25749	1.27639
ABF	gene23064	0.11779	0.536554	0.272251
BRI1	gene6361	0.18231	0.053821	0.598046
BSK	Pyrus_newGene_23435	1.09398	2.19545	0.497853
CYCD3	gene1164	3.10319	2.6417	7.20544
