# Supplementary material for: Integration of mRNA-miRNA Reveals the Possible Role of PyCYCD3 in Increasing Branches Through Bud-Notching in Pear (Pyrus bretschneideri Rehd.)
Source: Plants (Basel). 2024 Oct 18;13(20):2928. doi: 10.3390/plants13202928 (PMC11511176; doi:10.3390/plants13202928)
Supplement: Supplementary file 1 [file plants-13-02928-s001.zip › Table S8.xlsx]

## Sheet: Table S8
Table S8 miRNAs targeting seven mRNA and expression of DEGs
Gene name	Gene ID	S0	S1	S2	miRNA	S0	S1	S2
GH3	gene11049	0.592182	0.175505	0.484612	cpa-miR166e	8074.72	7688.09	8554.78
SAUR	Pyrus_newGene_18151	7.52316	2.40167	5.16399	gma-miR390e	1195.63	877.524	1175.68
SAUR	gene27024	20.1699	3.67271	19.1833	gma-miR162a	982.288	989.653	1298.83
PP2C	gene12403	3.0068	0.641632	3.54406	hbr-miR156	21.4876	2.43757	16.5052
ABF	gene23064	0.11779	0.536554	0.272251	aly-miR157d-3p	15.3483	2.43757	26.6623
ABF	gene23064	0.11779	0.536554	0.272251	cme-miR166g	604.721	589.891	618.311
ABF	gene23064	0.11779	0.536554	0.272251	atr-miR166b	8487.58	8165.85	8922.97
ABF	gene23064	0.11779	0.536554	0.272251	gma-miR166m	6.1393	4.87514	6.34816
ABF	gene23064	0.11779	0.536554	0.272251	bdi-miR166e-3p	12123.6	14167.1	13666.3
ABF	gene23064	0.11779	0.536554	0.272251	hbr-miR166a	93.6243	34.1259	118.076
ABF	gene23064	0.11779	0.536554	0.272251	cpa-miR166e	8074.72	7688.09	8554.78
ABF	gene23064	0.11779	0.536554	0.272251	aly-miR166a-3p	8308.01	7944.03	8850.6
ABF	gene23064	0.11779	0.536554	0.272251	mes-miR166i	79.8109	95.0651	104.11
ABF	gene23064	0.11779	0.536554	0.272251	csi-miR166a	8308.01	7944.03	8850.6
BRI1	gene6361	0.18231	0.053821	0.598046	aly-miR390a-5p	1195.63	877.524	1175.68
CYCD3	gene1164	3.10319	2.6417	7.20544	cme-miR396e	669.184	994.528	496.426
