# Supplementary material for: Integration of mRNA-miRNA Reveals the Possible Role of PyCYCD3 in Increasing Branches Through Bud-Notching in Pear (Pyrus bretschneideri Rehd.)
Source: Plants (Basel). 2024 Oct 18;13(20):2928. doi: 10.3390/plants13202928 (PMC11511176; doi:10.3390/plants13202928)
Supplement: Supplementary file 1 [file plants-13-02928-s001.zip › Table S9.xlsx]

## Sheet: Table S9
Table S9 12 DEGs accession number were obtained by Pyrus x bretschneideri (taxid:225117) alignment in NCBI
rename	gene	gene accession number	Accession	Description
PySAUR21-like1	gene38584	LOC103939008	XM_009349061.3	PREDICTED: Pyrus x bretschneideri auxin-responsive protein SAUR21-like (LOC103939008), mRNA
PyAUX15A	gene38585	LOC103957856	XM_009370079.3	PREDICTED: Pyrus x bretschneideri auxin-induced protein 15A (LOC103957856), mRNA
PySAUR21-like2	gene38587	LOC103938992	XM_018645407.2	PREDICTED: Pyrus x bretschneideri auxin-responsive protein SAUR21-like (LOC103938992), mRNA
PyAUX15A-like1	gene27027	LOC103967974	XM_048568816.1	PREDICTED: Pyrus x bretschneideri auxin-induced protein 15A-like (LOC103967974), mRNA
PyAUX15A-like2	Pyrus_newGene_29561	LOC103957851	XM_048581058.1	PREDICTED: Pyrus x bretschneideri auxin-induced protein 15A-like (LOC103957851), mRNA
PyBRI1	gene6361	LOC103945240	XM_009355780.3	PREDICTED: Pyrus x bretschneideri brassinosteroid LRR receptor kinase (LOC103945240), mRNA
PyPP2C24	gene24075	LOC103964713	XM_009377681.3	PREDICTED: Pyrus x bretschneideri probable protein phosphatase 2C 24 (LOC103964713), mRNA
PyPYR/PYL4	gene24413	LOC103962181	XM_009374858.2	PREDICTED: Pyrus x bretschneideri abscisic acid receptor PYL4-like (LOC103962181), mRNA
PyGID1C-like	gene22380	LOC103962893	XM_009375675.3	PREDICTED: Pyrus x bretschneideri gibberellin receptor GID1C-like (LOC103962893), mRNA
PyGH3.9	gene34117	LOC103934141	XM_048585855.1	PREDICTED: Pyrus x bretschneideri putative indole-3-acetic acid-amido synthetase GH3.9 (LOC103934141), mRNA
PyAUX/IAA6	gene31506	LOC103931291	XM_009340733.3	PREDICTED: Pyrus x bretschneideri auxin-induced protein IAA6 (LOC103931291), mRNA
PyAUX/TLP2	gene25464	LOC103966246	XM_009379404.3	PREDICTED: Pyrus x bretschneideri auxin transporter-like protein 2 (LOC103966246), mRNA
NCBI ：Pyrus x bretschneideri (taxid:225117)
